# Supplementary material for: A new metoposaurid (Temnospondyli) bonebed from the lower Popo Agie Formation (Carnian, Triassic) and an assessment of skeletal sorting
Source: PLoS One. 2025 Apr 2;20(4):e0317325. doi: 10.1371/journal.pone.0317325 (PMC11964259; doi:10.1371/journal.pone.0317325)
Supplement: S1 Table — Composite elements such as crania and mandibles were separated into their constituent elements to estimate the completeness of crania and mandibles when isolated elements were present. Jacket numbers associate specimens collected as hand samples with the number of a field jacket. Field numbers represent either a field jacket number or a hand sample number; field jackets may have a “lab shorthand” indicated by a number or abbreviation in parentheses. Prep lab numbers are purely for bookkeeping purposes of this study, and the catalog numbers are the numbers of record (which record all numbers used for a given specimen throughout collection history). (CSV) [file pone.0317325.s001.csv]

Prep Lab Number	Jacket Number	Field Number	Catalog Number	Angle of deviation from North	Skeletal element type for Voorhies groups	Skeletal element for completeness
NK16.A1.001		NA			mandible	NA
NK16.A1.001.1		NA			NA	L. dentary
NK16.A1.001.2		NA			NA	L. splenial
NK16.A1.001.3		NA			NA	L. postsplenial
NK16.A1.001.4		NA			NA	L. angular
NK16.A1.001.5		NA			NA	L. surangular
NK16.A1.001.6		NA			NA	L. articular
NK16.A1.001.7		NA			NA	L. prearticular
NK16.A1.001.8		NA			NA	L. coronoid 1
NK16.A1.002.1		NA	UWGM 7294		interclavicle	interclavicle
NK16.A1.002.2		NA	UWGM 7294		clavicle	L. clavicle
NK16.A1.003		NA	UWGM 7295		intercentrum	intercentrum
NK16.A1.004		NA	UWGM 7294		NA	NA
NK15.4.001		NK-4 (NK15.4)	UWGM 7281		cranium	NA
NK15.4.001.1		NK-4 (NK15.4)	UWGM 7281		NA	R. premaxilla
NK15.4.001.10		NK-4 (NK15.4)	UWGM 7281		NA	L. lacrimal
NK15.4.001.11		NK-4 (NK15.4)	UWGM 7281		NA	R. prefrontal
NK15.4.001.12		NK-4 (NK15.4)	UWGM 7281		NA	L. prefrontal
NK15.4.001.13		NK-4 (NK15.4)	UWGM 7281		NA	R. palatine
NK15.4.001.2		NK-4 (NK15.4)	UWGM 7281		NA	L. premaxilla
NK15.4.001.3		NK-4 (NK15.4)	UWGM 7281		NA	R. maxilla
NK15.4.001.4		NK-4 (NK15.4)	UWGM 7281		NA	L. maxilla
NK15.4.001.5		NK-4 (NK15.4)	UWGM 7281		NA	R. nasal
NK15.4.001.6		NK-4 (NK15.4)	UWGM 7281		NA	L. nasal
NK15.4.001.7		NK-4 (NK15.4)	UWGM 7281		NA	R. frontal
NK15.4.001.8		NK-4 (NK15.4)	UWGM 7281		NA	L. frontal
NK15.4.001.9		NK-4 (NK15.4)	UWGM 7281		NA	R. lacrimal
NK15.4.002		NK-4 (NK15.4)	UWGM 7282		NA	NA
NK15.4.003		NK-4 (NK15.4)	UWGM 7283		rib	rib
NK15.4.004		NK-4 (NK15.4)	UWGM 7284		rib	rib
NK15.4.005		NK-4 (NK15.4)	UWGM 7285		intercentrum	intercentrum
NK15.4.006		NK-4 (NK15.4)	UWGM 7289		NA	NA
NK15.4.006.1		NK-4 (NK15.4)	UWGM 7286		intercentrum	intercentrum
NK15.4.006.2		NK-4 (NK15.4)	UWGM 7287		intercentrum	intercentrum
NK15.4.006.3		NK-4 (NK15.4)	UWGM 7288		intercentrum	intercentrum
NK16 J1 2-3		NK16 J1 2-3	UWGM 6780		mandible	NA
NK16 J1 2-3.1		NK16 J1 2-3	UWGM 6780			R. dentary
NK16 J1 2-3.2		NK16 J1 2-3	UWGM 6780			R. angular
NK16 J1 2-3.3		NK16 J1 2-3	UWGM 6780			R. postsplenial
PL015-001		NK16 J10 3-5			humerus	R. humerus
PL015-002		NK16 J10 3-5		42.7	cleithrum	R. cleithrum
PL015-003		NK16 J10 3-5	UWGM 7332	112.4	mandible	NA
PL015-003.1		NK16 J10 3-5	UWGM 7332		NA	R. dentary
PL015-003.2		NK16 J10 3-5	UWGM 7332		NA	R. splenial
PL015-003.3		NK16 J10 3-5	UWGM 7332		NA	R. postsplenial
PL015-003.4		NK16 J10 3-5	UWGM 7332		NA	R. angular
PL015-003.5		NK16 J10 3-5	UWGM 7332		NA	R. surangular
PL015-003.6		NK16 J10 3-5	UWGM 7332		NA	R. prearticular
PL015-003.7		NK16 J10 3-5	UWGM 7332		NA	R. articular
PL015-003.8		NK16 J10 3-5	UWGM 7332		NA	R. coronoid 1
PL015-003.9		NK16 J10 3-5	UWGM 7332		NA	R. coronoid 2
PL015-004		NK16 J10 3-5			interclavicle	interclavicle
PL015-005		NK16 J10 3-5			intercentrum	intercentrum
PL015-005.105		NK16 J10 3-5	UWGM 7333		rib	rib
PL015-005.106		NK16 J10 3-5	UWGM 7334		rib	rib
PL015-006		NK16 J10 3-5		159.3	rib	rib
PL015-007		NK16 J10 3-5		158.2	rib	rib
PL015-008		NK16 J10 3-5			intercentrum	intercentrum
PL015-009		NK16 J10 3-5			neural arch	neural arch
PL015-010		NK16 J10 3-5			neural arch	neural arch
PL015-011		NK16 J10 3-5		96.9	rib	rib
PL015-012		NK16 J10 3-5			neural arch	neural arch
PL015-013		NK16 J10 3-5		68.9	rib	rib
PL015-014		NK16 J10 3-5			neural arch	neural arch
PL015-015		NK16 J10 3-5		35.1	autopod	autopod indet
PL015-016		NK16 J10 3-5			intercentrum	intercentrum
PL015-017		NK16 J10 3-5			intercentrum	intercentrum
PL015-018		NK16 J10 3-5			intercentrum	intercentrum
PL015-019		NK16 J10 3-5			intercentrum	intercentrum
PL015-020		NK16 J10 3-5		115.7	rib	rib
PL015-021		NK16 J10 3-5		141.8	rib	rib
PL015-022		NK16 J10 3-5			neural arch	neural arch
PL015-023		NK16 J10 3-5		150	rib	rib
PL015-024		NK16 J10 3-5		103.2	rib	rib
PL015-025		NK16 J10 3-5		19.9	rib	rib
PL015-026		NK16 J10 3-5		178	rib	rib
PL015-027		NK16 J10 3-5		92	autopod	autopod indet
PL015-028		NK16 J10 3-5		112.4	rib	rib
PL015-029		NK16 J10 3-5		106	rib	rib
PL015-030		NK16 J10 3-5		79.8	rib	rib
PL015-031		NK16 J10 3-5			intercentrum	intercentrum
PL015-032		NK16 J10 3-5			humerus	L. humerus
PL015-033		NK16 J10 3-5		2.8	clavicle	L. clavicle
PL015-034		NK16 J10 3-5		134.1	rib	rib
PL015-035		NK16 J10 3-5			intercentrum	intercentrum
PL015-036		NK16 J10 3-5		162.2	ulna	L. ulna
PL015-037		NK16 J10 3-5			humerus	L. humerus
PL015-038		NK16 J10 3-5		166.7	rib	rib
PL015-039		NK16 J10 3-5			intercentrum	intercentrum
PL015-040		NK16 J10 3-5		135.1	rib	rib
PL015-041		NK16 J10 3-5		179	rib	rib
PL015-042		NK16 J10 3-5		176.3	rib	rib
PL015-043		NK16 J10 3-5			neural arch	neural arch
PL015-043.1		NK16 J10 3-5			neural arch	neural arch
PL015-044		NK16 J10 3-5		178.1	rib	rib
PL015-045		NK16 J10 3-5		158.1	autopod	metapodial
PL015-046		NK16 J10 3-5		145.3	rib	rib
PL015-047		NK16 J10 3-5		37.4	rib	rib
PL015-048		NK16 J10 3-5		145.8	rib	rib
PL015-049		NK16 J10 3-5		70.5	rib	rib
PL015-050		NK16 J10 3-5		41.4	rib	rib
PL015-051		NK16 J10 3-5		38.9	rib	rib
PL015-052		NK16 J10 3-5		61.6	rib	rib
PL015-053		NK16 J10 3-5		40.5	rib	rib
PL015-054		NK16 J10 3-5		54.7	rib	rib
PL015-055		NK16 J10 3-5		84.4	rib	rib
PL015-056		NK16 J10 3-5			intercentrum	intercentrum
PL015-057		NK16 J10 3-5		80.6	rib	rib
PL015-058		NK16 J10 3-5	UWGM 7042		fibula	L. fibula
PL015-059		NK16 J10 3-5	UWGM 7042		tibia	L. tibia
PL015-061		NK16 J10 3-5	UWGM 7042		femur	L. femur
PL015-062		NK16 J10 3-5	UWGM 7043		intercentrum	intercentrum
PL015-063		NK16 J10 3-5			intercentrum	intercentrum
PL015-064		NK16 J10 3-5			mandible	NA
PL015-064.1		NK16 J10 3-5			NA	R. angular
PL015-064.2		NK16 J10 3-5			NA	R. prearticular
PL015-065		NK16 J10 3-5	UWGM 7336		cranium	NA
PL015-065.1		NK16 J10 3-5	UWGM 7336		NA	R. premaxilla
PL015-065.10		NK16 J10 3-5	UWGM 7336		NA	L. lacrimal
PL015-065.11		NK16 J10 3-5	UWGM 7336		NA	R. prefrontal
PL015-065.12		NK16 J10 3-5	UWGM 7336		NA	L. prefrontal
PL015-065.13		NK16 J10 3-5	UWGM 7336		NA	R. frontal
PL015-065.14		NK16 J10 3-5	UWGM 7336		NA	L. frontal
PL015-065.15		NK16 J10 3-5	UWGM 7336		NA	R. postfrontal
PL015-065.16		NK16 J10 3-5	UWGM 7336		NA	L. postfrontal
PL015-065.17		NK16 J10 3-5	UWGM 7336		NA	R. postorbital
PL015-065.18		NK16 J10 3-5	UWGM 7336		NA	L. postorbital
PL015-065.19		NK16 J10 3-5	UWGM 7336		NA	R. jugal
PL015-065.2		NK16 J10 3-5	UWGM 7336		NA	L. premaxilla
PL015-065.20		NK16 J10 3-5	UWGM 7336		NA	L. jugal
PL015-065.21		NK16 J10 3-5	UWGM 7336		NA	R. parietal
PL015-065.22		NK16 J10 3-5	UWGM 7336		NA	L. parietal
PL015-065.23		NK16 J10 3-5	UWGM 7336		NA	R. squamosal
PL015-065.24		NK16 J10 3-5	UWGM 7336		NA	L. squamosal
PL015-065.25		NK16 J10 3-5	UWGM 7336		NA	R. supratemporal
PL015-065.26		NK16 J10 3-5	UWGM 7336		NA	L. supratemporal
PL015-065.27		NK16 J10 3-5	UWGM 7336		NA	R. postparietal
PL015-065.28		NK16 J10 3-5	UWGM 7336		NA	L. postparietal
PL015-065.29		NK16 J10 3-5	UWGM 7336		NA	R. tabular
PL015-065.3		NK16 J10 3-5	UWGM 7336		NA	R. septomaxilla
PL015-065.30		NK16 J10 3-5	UWGM 7336		NA	L. tabular
PL015-065.31		NK16 J10 3-5	UWGM 7336		NA	R. quadratojugal
PL015-065.32		NK16 J10 3-5	UWGM 7336		NA	L. quadratojugal
PL015-065.33		NK16 J10 3-5	UWGM 7336		NA	R. quadrate
PL015-065.34		NK16 J10 3-5	UWGM 7336		NA	L. quadrate
PL015-065.35		NK16 J10 3-5	UWGM 7336		NA	R. vomer
PL015-065.36		NK16 J10 3-5	UWGM 7336		NA	L. vomer
PL015-065.37		NK16 J10 3-5	UWGM 7336		NA	R. palatine
PL015-065.38		NK16 J10 3-5	UWGM 7336		NA	L. palatine
PL015-065.39		NK16 J10 3-5	UWGM 7336		NA	R. ectopterygoid
PL015-065.4		NK16 J10 3-5	UWGM 7336		NA	L. septomaxilla
PL015-065.40		NK16 J10 3-5	UWGM 7336		NA	L. ectopterygoid
PL015-065.41		NK16 J10 3-5	UWGM 7336		NA	Parasphenoid
PL015-065.42		NK16 J10 3-5	UWGM 7336		NA	R. pterygoid
PL015-065.43		NK16 J10 3-5	UWGM 7336		NA	L. pterygoid
PL015-065.44		NK16 J10 3-5	UWGM 7336		NA	R. exoccipital
PL015-065.45		NK16 J10 3-5	UWGM 7336		NA	L. exoccipital
PL015-065.46		NK16 J10 3-5	UWGM 7336		NA	R. stapes
PL015-065.47		NK16 J10 3-5	UWGM 7336		NA	L. stapes
PL015-065.5		NK16 J10 3-5	UWGM 7336		NA	R. maxilla
PL015-065.6		NK16 J10 3-5	UWGM 7336		NA	L. maxilla
PL015-065.7		NK16 J10 3-5	UWGM 7336		NA	R. nasal
PL015-065.8		NK16 J10 3-5	UWGM 7336		NA	L. nasal
PL015-065.9		NK16 J10 3-5	UWGM 7336		NA	R. lacrimal
PL015-066		NK16 J10 3-5	UWGM 7337		intercentrum	intercentrum
PL015-067		NK16 J10 3-5		119.8	mandible	NA
PL015-067.1		NK16 J10 3-5			NA	L. dentary
PL015-067.10		NK16 J10 3-5			NA	L. articular
PL015-067.2		NK16 J10 3-5			NA	L. splenial
PL015-067.3		NK16 J10 3-5			NA	L. postsplenial
PL015-067.4		NK16 J10 3-5			NA	L. coronoid 1
PL015-067.5		NK16 J10 3-5			NA	L. coronoid 2
PL015-067.6		NK16 J10 3-5			NA	L. coronoid 3
PL015-067.7		NK16 J10 3-5			NA	L. angular
PL015-067.8		NK16 J10 3-5			NA	L. surangular
PL015-067.9		NK16 J10 3-5			NA	L. prearticular
PL015-068		NK16 J10 3-5		82.1	rib	rib
PL015-069		NK16 J10 3-5	UWGM 7338		NA	NA
PL015-070		NK16 J10 3-5			skull-basicranium	NA
PL015-070.1		NK16 J10 3-5			NA	Parasphenoid
PL015-070.2		NK16 J10 3-5			NA	R. pterygoid
PL015-071		NK16 J10 3-5			intercentrum	intercentrum
PL015-072		NK16 J10 3-5			cranium	NA
PL015-072.1		NK16 J10 3-5			NA	R. premaxilla
PL015-072.2		NK16 J10 3-5			NA	R. maxilla
PL015-072.3		NK16 J10 3-5			NA	R. nasal
PL015-072.4		NK16 J10 3-5			NA	R. lacrimal
PL015-072.5		NK16 J10 3-5			NA	R. prefrontal
PL015-072.6		NK16 J10 3-5			NA	R. jugal
PL015-072.7		NK16 J10 3-5			NA	R. frontal
PL015-072.8		NK16 J10 3-5			NA	R. postfrontal
PL015-073		NK16 J10 3-5			cranium	NA
PL015-073.1		NK16 J10 3-5			NA	R. premaxilla
PL015-073.10		NK16 J10 3-5			NA	L. prefrontal
PL015-073.11		NK16 J10 3-5			NA	R. frontal
PL015-073.12		NK16 J10 3-5			NA	L. frontal
PL015-073.13		NK16 J10 3-5			NA	R. postfrontal
PL015-073.14		NK16 J10 3-5			NA	L. postfrontal
PL015-073.15		NK16 J10 3-5			NA	R. postorbital
PL015-073.16		NK16 J10 3-5			NA	L. postorbital
PL015-073.17		NK16 J10 3-5			NA	R. jugal
PL015-073.18		NK16 J10 3-5			NA	L. jugal
PL015-073.19		NK16 J10 3-5			NA	R. parietal
PL015-073.2		NK16 J10 3-5			NA	L. premaxilla
PL015-073.20		NK16 J10 3-5			NA	L. parietal
PL015-073.21		NK16 J10 3-5			NA	L. squamosal
PL015-073.22		NK16 J10 3-5			NA	R. supratemporal
PL015-073.23		NK16 J10 3-5			NA	L. supratemporal
PL015-073.24		NK16 J10 3-5			NA	R. postparietal
PL015-073.25		NK16 J10 3-5			NA	L. postparietal
PL015-073.26		NK16 J10 3-5			NA	R. tabular
PL015-073.27		NK16 J10 3-5			NA	L. tabular
PL015-073.28		NK16 J10 3-5			NA	R. vomer
PL015-073.29		NK16 J10 3-5			NA	L. vomer
PL015-073.3		NK16 J10 3-5			NA	R. maxilla
PL015-073.30		NK16 J10 3-5			NA	R. palatine
PL015-073.31		NK16 J10 3-5			NA	L. palatine
PL015-073.32		NK16 J10 3-5			NA	L. ectopterygoid
PL015-073.4		NK16 J10 3-5			NA	L. maxilla
PL015-073.5		NK16 J10 3-5			NA	R. nasal
PL015-073.6		NK16 J10 3-5			NA	L. nasal
PL015-073.7		NK16 J10 3-5			NA	R. lacrimal
PL015-073.8		NK16 J10 3-5			NA	L. lacrimal
PL015-073.9		NK16 J10 3-5			NA	R. prefrontal
PL015-074		NK16 J10 3-5	UWGM 7339		intercentrum	intercentrum
PL015-075		NK16 J10 3-5			skull-basicranium	R. pterygoid
PL015-076		NK16 J10 3-5			intercentrum	intercentrum
PL015-077		NK16 J10 3-5			cranium	NA
PL015-077.1		NK16 J10 3-5			NA	L. premaxilla
PL015-077.2		NK16 J10 3-5			NA	L. maxilla
PL015-077.3		NK16 J10 3-5			NA	L. nasal
PL015-078		NK16 J10 3-5			skull-plate	L. squamosal
PL015-079		NK16 J10 3-5	UWGM 7340		intercentrum	intercentrum
PL015-080		NK16 J10 3-5	UWGM 7341	155.3	femur	NA
PL015-081		NK16 J10 3-5	UWGM 7341	94.2	fibula	NA
PL015-082		NK16 J10 3-5			neural arch	neural arch
PL015-083		NK16 J10 3-5			intercentrum	intercentrum
PL015-084		NK16 J10 3-5	UWGM 7044		tibia	R. tibia
PL015-084.1		NK16 J10 3-5			ilium	L. ilium
PL015-084.2		NK16 J10 3-5			rib	rib
PL015-084.3		NK16 J10 3-5			rib	rib
PL015-085		NK16 J10 3-5	UWGM 7044		fibula	R. fibula
PL015-086		NK16 J10 3-5	UWGM 7212	44.8	mandible	NA
PL015-086.1		NK16 J10 3-5	UWGM 7212		NA	R. dentary
PL015-086.10		NK16 J10 3-5	UWGM 7212		NA	R. prearticular
PL015-086.11		NK16 J10 3-5			humerus	L. humerus
PL015-086.2		NK16 J10 3-5	UWGM 7212		NA	R. coronoid 1
PL015-086.3		NK16 J10 3-5	UWGM 7212		NA	R. coronoid 2
PL015-086.4		NK16 J10 3-5	UWGM 7212		NA	R. coronoid 3
PL015-086.5		NK16 J10 3-5	UWGM 7212		NA	R. splenial
PL015-086.6		NK16 J10 3-5	UWGM 7212		NA	R. postsplenial
PL015-086.7		NK16 J10 3-5	UWGM 7212		NA	R. angular
PL015-086.8		NK16 J10 3-5	UWGM 7212		NA	R. surangular
PL015-086.9		NK16 J10 3-5	UWGM 7212		NA	R. articular
PL015-087		NK16 J10 3-5	UWGM 7342	113.6	rib	rib
PL015-088		NK16 J10 3-5			rib	rib
PL015-089		NK16 J10 3-5			intercentrum	intercentrum
PL015-090		NK16 J10 3-5		151.4	rib	rib
PL015-091		NK16 J10 3-5		2.4	rib	rib
PL015-092		NK16 J10 3-5	UWGM 7212		cranium	NA
PL015-092.1		NK16 J10 3-5	UWGM 7212		NA	R. premaxilla
PL015-092.10		NK16 J10 3-5	UWGM 7212		NA	L. lacrimal
PL015-092.11		NK16 J10 3-5	UWGM 7212		NA	R. prefrontal
PL015-092.12		NK16 J10 3-5	UWGM 7212		NA	L. prefrontal
PL015-092.13		NK16 J10 3-5	UWGM 7212		NA	R. frontal
PL015-092.14		NK16 J10 3-5	UWGM 7212		NA	L. frontal
PL015-092.15		NK16 J10 3-5	UWGM 7212		NA	R. postfrontal
PL015-092.16		NK16 J10 3-5	UWGM 7212		NA	L. postfrontal
PL015-092.17		NK16 J10 3-5	UWGM 7212		NA	R. postorbital
PL015-092.18		NK16 J10 3-5	UWGM 7212		NA	L. postorbital
PL015-092.19		NK16 J10 3-5	UWGM 7212		NA	R. jugal
PL015-092.2		NK16 J10 3-5	UWGM 7212		NA	L. premaxilla
PL015-092.20		NK16 J10 3-5	UWGM 7212		NA	L. jugal
PL015-092.21		NK16 J10 3-5	UWGM 7212		NA	R. parietal
PL015-092.22		NK16 J10 3-5	UWGM 7212		NA	L. parietal
PL015-092.23		NK16 J10 3-5	UWGM 7212		NA	R. squamosal
PL015-092.24		NK16 J10 3-5	UWGM 7212		NA	L. squamosal
PL015-092.25		NK16 J10 3-5	UWGM 7212		NA	R. supratemporal
PL015-092.26		NK16 J10 3-5	UWGM 7212		NA	L. supratemporal
PL015-092.27		NK16 J10 3-5	UWGM 7212		NA	R. postparietal
PL015-092.28		NK16 J10 3-5	UWGM 7212		NA	L. postparietal
PL015-092.29		NK16 J10 3-5	UWGM 7212		NA	R. tabular
PL015-092.3		NK16 J10 3-5	UWGM 7212		NA	R. septomaxilla
PL015-092.30		NK16 J10 3-5	UWGM 7212		NA	L. tabular
PL015-092.31		NK16 J10 3-5	UWGM 7212		NA	R. quadratojugal
PL015-092.32		NK16 J10 3-5	UWGM 7212		NA	R. vomer
PL015-092.33		NK16 J10 3-5	UWGM 7212		NA	L. vomer
PL015-092.34		NK16 J10 3-5	UWGM 7212		NA	R. palatine
PL015-092.35		NK16 J10 3-5	UWGM 7212		NA	L. palatine
PL015-092.36		NK16 J10 3-5	UWGM 7212		NA	R. ectopterygoid
PL015-092.37		NK16 J10 3-5	UWGM 7212		NA	L. ectopterygoid
PL015-092.38		NK16 J10 3-5	UWGM 7212		NA	R. pterygoid
PL015-092.4		NK16 J10 3-5	UWGM 7212		NA	L. septomaxilla
PL015-092.5		NK16 J10 3-5	UWGM 7212		NA	R. maxilla
PL015-092.6		NK16 J10 3-5	UWGM 7212		NA	L. maxilla
PL015-092.7		NK16 J10 3-5	UWGM 7212		NA	R. nasal
PL015-092.8		NK16 J10 3-5	UWGM 7212		NA	L. nasal
PL015-092.9		NK16 J10 3-5	UWGM 7212		NA	R. lacrimal
PL015-093		NK16 J10 3-5	UWGM 7044	74.9	femur	R. femur
PL015-094		NK16 J10 3-5	UWGM 7345	87.4	rib	rib
PL015-095		NK16 J10 3-5	UWGM 7346	72	rib	rib
PL015-096		NK16 J10 3-5		128.7	cranium	NA
PL015-096.1		NK16 J10 3-5			NA	R. maxilla
PL015-096.10		NK16 J10 3-5			NA	L. frontal
PL015-096.11		NK16 J10 3-5			NA	R. postfrontal
PL015-096.12		NK16 J10 3-5			NA	L. postfrontal
PL015-096.13		NK16 J10 3-5			NA	R. postorbital
PL015-096.14		NK16 J10 3-5			NA	L. postorbital
PL015-096.15		NK16 J10 3-5			NA	R. jugal
PL015-096.16		NK16 J10 3-5			NA	L. jugal
PL015-096.17		NK16 J10 3-5			NA	R. parietal
PL015-096.18		NK16 J10 3-5			NA	L. parietal
PL015-096.19		NK16 J10 3-5			NA	R. squamosal
PL015-096.2		NK16 J10 3-5			NA	L. maxilla
PL015-096.20		NK16 J10 3-5			NA	L. squamosal
PL015-096.21		NK16 J10 3-5			NA	R. supratemporal
PL015-096.22		NK16 J10 3-5			NA	L. supratemporal
PL015-096.23		NK16 J10 3-5			NA	R. postparietal
PL015-096.24		NK16 J10 3-5			NA	L. postparietal
PL015-096.25		NK16 J10 3-5	UWGM 4015		humerus	L. humerus
PL015-096.26		NK16 J10 3-5			NA	R. tabular
PL015-096.27		NK16 J10 3-5			NA	L. tabular
PL015-096.28		NK16 J10 3-5			NA	R. quadratojugal
PL015-096.29		NK16 J10 3-5			NA	L. quadratojugal
PL015-096.3		NK16 J10 3-5			NA	R. nasal
PL015-096.30		NK16 J10 3-5			NA	R. vomer
PL015-096.31		NK16 J10 3-5			NA	L. vomer
PL015-096.32		NK16 J10 3-5			NA	R. palatine
PL015-096.33		NK16 J10 3-5			NA	L. palatine
PL015-096.34		NK16 J10 3-5			NA	R. ectopterygoid
PL015-096.35		NK16 J10 3-5			NA	L. ectopterygoid
PL015-096.36		NK16 J10 3-5			NA	R. pterygoid
PL015-096.37		NK16 J10 3-5			NA	L. pterygoid
PL015-096.38		NK16 J10 3-5			NA	R. exoccipital
PL015-096.39		NK16 J10 3-5			NA	L. exoccipital
PL015-096.4		NK16 J10 3-5			NA	L. nasal
PL015-096.40		NK16 J10 3-5			NA	Parasphenoid
PL015-096.41		NK16 J10 3-5			NA	R. quadrate
PL015-096.42		NK16 J10 3-5			NA	L. quadrate
PL015-096.5		NK16 J10 3-5			NA	R. lacrimal
PL015-096.6		NK16 J10 3-5			NA	L. lacrimal
PL015-096.7		NK16 J10 3-5			NA	R. prefrontal
PL015-096.8		NK16 J10 3-5			NA	L. prefrontal
PL015-096.9		NK16 J10 3-5			NA	R. frontal
PL015-097		NK16 J10 3-5			mandible	NA
PL015-097.1		NK16 J10 3-5			NA	R. dentary
PL015-097.10		NK16 J10 3-5			NA	R. coronoid 3
PL015-097.2		NK16 J10 3-5			NA	R. splenial
PL015-097.3		NK16 J10 3-5			NA	R. postsplenial
PL015-097.4		NK16 J10 3-5			NA	R. angular
PL015-097.5		NK16 J10 3-5			NA	R. surangular
PL015-097.6		NK16 J10 3-5			NA	R. articular
PL015-097.7		NK16 J10 3-5			NA	R. prearticular
PL015-097.8		NK16 J10 3-5			NA	R. coronoid 1
PL015-097.9		NK16 J10 3-5			NA	R. coronoid 2
PL015-098		NK16 J10 3-5	UWGM 7044		tibia	L. tibia
PL015-099		NK16 J10 3-5	UWGM 7044		fibula	L. fibula
PL015-100		NK16 J10 3-5	UWGM 7044	171.6	femur	L. femur
PL015-101		NK16 J10 3-5	UWGM 7044		autopod	metapodial
PL015-102		NK16 J10 3-5	UWGM 7044		autopod	metapodial
PL015-103		NK16 J10 3-5	UWGM 7044		autopod	metapodial
PL015-104		NK16 J10 3-5	UWGM 7044		autopod	metapodial
PL015-105		NK16 J10 3-5	UWGM 7044		autopod	metapodial
PL015-106		NK16 J10 3-5	UWGM 7044		autopod	phalanx
PL015-107		NK16 J10 3-5	UWGM 7212		NA	NA
PL015-108		NK16 J10 3-5			clavicle	R. clavicle
PL015-109		NK16 J10 3-5		63.8	rib	rib
PL015-110		NK16 J10 3-5		56.6	rib	rib
PL015-111		NK16 J10 3-5		92.5	autopod	autopod indet
PL015-112		NK16 J10 3-5			autopod	autopod indet
PL015-113		NK16 J10 3-5			autopod	autopod indet
PL015-114		NK16 J10 3-5		32.6	autopod	autopod indet
PL015-115		NK16 J10 3-5		174.8	rib	rib
PL015-116		NK16 J10 3-5		175.3	rib	rib
PL015-117		NK16 J10 3-5		160.3	autopod	autopod indet
PL015-118		NK16 J10 3-5			mandible	L. mandible
PL015-118.1		NK16 J10 3-5			NA	L. dentary
PL015-118.10		NK16 J10 3-5			NA	L. coronoid 3
PL015-118.2		NK16 J10 3-5			NA	L. angular
PL015-118.3		NK16 J10 3-5			NA	L. surangular
PL015-118.4		NK16 J10 3-5			NA	L. splenial
PL015-118.5		NK16 J10 3-5			NA	L. postsplenial
PL015-118.6		NK16 J10 3-5			NA	L. articular
PL015-118.7		NK16 J10 3-5			NA	L. prearticular
PL015-118.8		NK16 J10 3-5			NA	L. coronoid 1
PL015-118.9		NK16 J10 3-5			NA	L. coronoid 2
PL015-119		NK16 J10 3-5		172.5	rib	rib
PL015-120		NK16 J10 3-5	UWGM 6781		clavicle	R. clavicle
PL015-121		NK16 J10 3-5			intercentrum	intercentrum
PL015-122		NK16 J10 3-5		58.8	rib	rib
PL015-123		NK16 J10 3-5		41.6	rib	rib
PL015-124		NK16 J10 3-5		125	rib	rib
PL015-125		NK16 J10 3-5		127.2	rib	rib
PL015-126		NK16 J10 3-5	UWGM 7347	93.7	cleithrum	R. cleithrum
PL015-127		NK16 J10 3-5	UWGM 7045	36.8	femur	R. femur
PL015-128		NK16 J10 3-5		111.7	rib	rib
PL015-129		NK16 J10 3-5		36.3	rib	rib
PL015-130		NK16 J10 3-5		177.7	rib	rib
PL015-131		NK16 J10 3-5			NA	NA
PL015-132		NK16 J10 3-5	UWGM 7348		skull-basicranium	L. pterygoid
PL015-133		NK16 J10 3-5	UWGM 4015		clavicle	L. clavicle
PL015-134		NK16 J10 3-5		146.8	rib	rib
PL015-136		NK16 J10 3-5			atlas	atlas
PL015-137		NK16 J10 3-5			NA	NA
PL015-138		NK16 J10 3-5		128.6	rib	rib
PL015-139		NK16 J10 3-5		35	rib	rib
PL015-140		NK16 J10 3-5			neural arch	neural arch
PL015-141		NK16 J10 3-5	UWGM 7349	43.2	cranium	Parasphenoid
PL015-142		NK16 J10 3-5		134.2	hemal arch	hemal arch
PL015-143		NK16 J10 3-5	UWGM 7046	7	rib	rib
PL015-144		NK16 J10 3-5		4.1	rib	rib
PL015-145		NK16 J10 3-5		100.7	rib	rib
PL015-146		NK16 J10 3-5		98.5	rib	rib
PL015-149		NK16 J10 3-5		171	autopod	autopod indet
PL015-150.1		NK16 J10 3-5	UWGM 7048	151.2	rib	rib
PL015-150.2		NK16 J10 3-5	UWGM 7048	150.4	rib	rib
PL015-151.1		NK16 J10 3-5			NA	NA
PL015-151.2		NK16 J10 3-5			neural arch	neural arch
PL015-151.3		NK16 J10 3-5			neural arch	neural arch
PL015-155		NK16 J10 3-5	UWGM 7354		intercentrum	intercentrum
PL015-156.1		NK16 J10 3-5	UWGM 7355		neural arch	neural arch
PL015-156.2		NK16 J10 3-5	UWGM 7355		neural arch	neural arch
PL015-157		NK16 J10 3-5	UWGM 7356		intercentrum	intercentrum
PL015-159		NK16 J10 3-5	UWGM 7358		rib	rib
PL015-160		NK16 J10 3-5	UWGM 7359		rib	rib
PL015-162		NK16 J10 3-5	UWGM 7047		ilium	L. ilium
PL015-163		NK16 J10 3-5	UWGM 7350	153.2	rib	rib
PL015-164		NK16 J10 3-5			intercentrum	intercentrum
PL015-165		NK16 J10 3-5		173.8	cleithrum	L. cleithrum
PL015-166		NK16 J10 3-5			intercentrum	intercentrum
PL015-167		NK16 J10 3-5		21.6	rib	rib
PL015-168		NK16 J10 3-5		129.4	rib	rib
PL015-169		NK16 J10 3-5			neural arch	neural arch
PL015-170		NK16 J10 3-5			clavicle	R. clavicle
PL015-171		NK16 J10 3-5		121.7	rib	rib
PL015-172		NK16 J10 3-5		26.8	rib	rib
PL015-173		NK16 J10 3-5		95.9	rib	rib
PL015-174		NK16 J10 3-5			neural arch	neural arch
PL015-175.1		NK16 J10 3-5	UWGM 7048		intercentrum	intercentrum
PL015-175.2		NK16 J10 3-5	UWGM 7048		intercentrum	intercentrum
PL015-176		NK16 J10 3-5	UWGM 7048	110.6	rib	rib
PL015-177.1		NK16 J10 3-5	UWGM 7048	53.8	rib	rib
PL015-177.2		NK16 J10 3-5	UWGM 7048	28.2	rib	rib
PL015-177.3		NK16 J10 3-5	UWGM 7048	53.9	rib	rib
PL015-178		NK16 J10 3-5		112.9	rib	rib
PL015-179		NK16 J10 3-5		119.8	rib	rib
PL015-180		NK16 J10 3-5		28.2	rib	rib
PL015-181		NK16 J10 3-5		73.2	rib	rib
PL015-182		NK16 J10 3-5			neural arch	neural arch
PL015-183.1		NK16 J10 3-5			neural arch	neural arch
PL015-183.2		NK16 J10 3-5			neural arch	neural arch
PL015-184		NK16 J10 3-5			intercentrum	intercentrum
PL015-185		NK16 J10 3-5		112	rib	rib
PL015-186		NK16 J10 3-5		78.8	rib	rib
PL015-187		NK16 J10 3-5			neural arch	neural arch
PL015-188		NK16 J10 3-5			neural arch	neural arch
PL015-189		NK16 J10 3-5			hemal arch	hemal arch
PL015-190		NK16 J10 3-5	UWGM 7360	151	rib	rib
PL015-191		NK16 J10 3-5	UWGM 7361	64	rib	rib
PL015-192		NK16 J10 3-5	UWGM 7362	160.9	rib	rib
PL015-193		NK16 J10 3-5	UWGM 7363	159.2	rib	rib
PL015-194		NK16 J10 3-5	UWGM 7364		intercentrum	intercentrum
PL015-195		NK16 J10 3-5	UWGM 7365	106.2	rib	rib
PL015-196		NK16 J10 3-5		115.9	rib	rib
PL015-197		NK16 J10 3-5			intercentrum	intercentrum
PL015-198		NK16 J10 3-5		32.2	rib	rib
PL015-199		NK16 J10 3-5		17	hemal arch	hemal arch
PL015-200		NK16 J10 3-5		135	rib	rib
PL015-201		NK16 J10 3-5			neural arch	neural arch
PL015-202		NK16 J10 3-5			scapula	R. scapula
PL015-203		NK16 J10 3-5		45.4	cleithrum	L. cleithrum
PL015-204		NK16 J10 3-5		143.3	rib	rib
PL015-205		NK16 J10 3-5		7.4	radius	R. radius
PL015-206		NK16 J10 3-5		108.9	autopod	metapodial
PL015-207		NK16 J10 3-5		32.2	rib	rib
PL015-208		NK16 J10 3-5		87.6	radius	L. radius
PL015-209		NK16 J10 3-5			NA	NA
PL015-210		NK16 J10 3-5			autopod	autopod indet
PL015-211		NK16 J10 3-5			skull-plate	L. premaxilla
PL015-212		NK16 J10 3-5			autopod	phalanx
PL015-213		NK16 J10 3-5			autopod	phalanx
PL015-214		NK16 J10 3-5		65.3	rib	rib
PL015-215		NK16 J10 3-5			autopod	phalanx
PL015-216		NK16 J10 3-5		171	rib	rib
PL015-217		NK16 J10 3-5			ilium	L. ilium
PL015-218		NK16 J10 3-5			NA	NA
PL015-218.1		NK16 J10 3-5			cranium	NA
PL015-218.1.1		NK16 J10 3-5			NA	R. maxilla
PL015-218.1.10		NK16 J10 3-5			NA	R. exoccipital
PL015-218.1.11		NK16 J10 3-5			NA	Parasphenoid
PL015-218.1.12		NK16 J10 3-5			NA	R. parietal
PL015-218.1.13		NK16 J10 3-5			NA	R. postparietal
PL015-218.1.14		NK16 J10 3-5			NA	L. tabular
PL015-218.1.15		NK16 J10 3-5			NA	L. quadratojugal
PL015-218.1.16		NK16 J10 3-5			NA	L. squamosal
PL015-218.1.17		NK16 J10 3-5			NA	L. exoccipital
PL015-218.1.18		NK16 J10 3-5			NA	L. quadrate
PL015-218.1.19		NK16 J10 3-5			NA	L. jugal
PL015-218.1.2		NK16 J10 3-5			NA	R. jugal
PL015-218.1.20		NK16 J10 3-5			NA	L. postorbital
PL015-218.1.21		NK16 J10 3-5			NA	L. maxilla
PL015-218.1.3		NK16 J10 3-5			NA	R. postorbital
PL015-218.1.4		NK16 J10 3-5			NA	R. postfrontal
PL015-218.1.5		NK16 J10 3-5			NA	R. quadratojugal
PL015-218.1.6		NK16 J10 3-5			NA	R. quadrate
PL015-218.1.7		NK16 J10 3-5			NA	R. tabular
PL015-218.1.8		NK16 J10 3-5			NA	R. supratemporal
PL015-218.1.9		NK16 J10 3-5			NA	R. pterygoid
PL015-218.10		NK16 J10 3-5			intercentrum	intercentrum
PL015-218.11		NK16 J10 3-5			intercentrum	intercentrum
PL015-218.12		NK16 J10 3-5			intercentrum	intercentrum
PL015-218.13		NK16 J10 3-5			intercentrum	intercentrum
PL015-218.14		NK16 J10 3-5			humerus	L. humerus
PL015-218.15		NK16 J10 3-5			cleithrum	L. cleithrum
PL015-218.2		NK16 J10 3-5			R. mandible	NA
PL015-218.2.1		NK16 J10 3-5			NA	R. angular
PL015-218.2.2		NK16 J10 3-5			NA	R. articular
PL015-218.2.3		NK16 J10 3-5			NA	R. coronoid 3
PL015-218.2.4		NK16 J10 3-5			NA	R. dentary
PL015-218.2.5		NK16 J10 3-5			NA	R. surangular
PL015-218.3		NK16 J10 3-5			L. mandible	NA
PL015-218.3.1		NK16 J10 3-5			NA	L. angular
PL015-218.3.2		NK16 J10 3-5			NA	L. articular
PL015-218.3.3		NK16 J10 3-5			NA	L. surangular
PL015-218.3.4		NK16 J10 3-5			NA	L. dentary
PL015-218.3.5		NK16 J10 3-5			NA	L. postsplenial
PL015-218.4		NK16 J10 3-5			interclavicle	interclavicle
PL015-218.5		NK16 J10 3-5			clavicle	R. clavicle
PL015-218.6		NK16 J10 3-5			scapula	R. scapula
PL015-218.7		NK16 J10 3-5		178.4	rib	rib
PL015-218.8		NK16 J10 3-5			intercentrum	intercentrum
PL015-218.9		NK16 J10 3-5			intercentrum	intercentrum
PL015-231		NK16 J10 3-5	UWGM 7374		ilium	L. ilium
PL015-232		NK16 J10 3-5	UWGM 7375		ilium	R. ilium
PL015-233		NK16 J10 3-5	UWGM 7376		ischium	L. ischium
PL015-234		NK16 J10 3-5	UWGM 7377		ischium	R. ischium
PL015-235		NK16 J10 3-5		88.8	mandible	NA
PL015-235.1		NK16 J10 3-5			NA	L. dentary
PL015-235.2		NK16 J10 3-5			NA	L. splenial
PL015-235.3		NK16 J10 3-5			NA	L. postsplenial
PL015-235.4		NK16 J10 3-5			NA	L. angular
PL015-235.5		NK16 J10 3-5			NA	L. surangular
PL015-235.6		NK16 J10 3-5			NA	L. coronoid 3
PL015-235.7		NK16 J10 3-5			NA	L. articular
PL015-236		NK16 J10 3-5		30.1	hemal arch	hemal arch
PL015-237		NK16 J10 3-5			humerus	R. humerus
PL015-238		NK16 J10 3-5			neural arch	neural arch
PL015-239		NK16 J10 3-5			neural arch	neural arch
PL015-240		NK16 J10 3-5			intercentrum	intercentrum
PL015-241		NK16 J10 3-5			neural arch	neural arch
PL015-242		NK16 J10 3-5		81.7	rib	rib
PL015-243		NK16 J10 3-5		43.4	rib	rib
PL015-244		NK16 J10 3-5		74.6	rib	rib
PL015-245		NK16 J10 3-5		72.4	rib	rib
PL015-246		NK16 J10 3-5		83.5	rib	rib
PL015-247		NK16 J10 3-5		121.4	rib	rib
PL015-248		NK16 J10 3-5		38.6	rib	rib
PL015-249		NK16 J10 3-5		29.5	mandible	L. dentary
PL015-250		NK16 J10 3-5			intercentrum	intercentrum
PL015-251		NK16 J10 3-5			neural arch	neural arch
PL015-252		NK16 J10 3-5			neural arch	neural arch
PL015-253		NK16 J10 3-5			intercentrum	intercentrum
PL015-254		NK16 J10 3-5			skull-plate	NA
PL015-255		NK16 J10 3-5			NA	NA
PL015-256		NK16 J10 3-5			neural arch	neural arch
PL015-257		NK16 J10 3-5			hemal arch	hemal arch
PL015-259		NK16 J10 3-5		138.7	rib	rib
PL015-260		NK16 J10 3-5		136.6	rib	rib
PL015-261		NK16 J10 3-5			intercentrum	intercentrum
PL015-262		NK16 J10 3-5			neural arch	neural arch
PL015-263		NK16 J10 3-5		103.6	rib	rib
PL015-264		NK16 J10 3-5		117.4	rib	rib
PL015-265		NK16 J10 3-5			rib	rib
PL015-266		NK16 J10 3-5			rib	rib
PL015-267		NK16 J10 3-5			autopod	metapodial
PL015-268		NK16 J10 3-5			autopod	autopod indet
PL015-269		NK16 J10 3-5			neural arch	neural arch
PL015-270		NK16 J10 3-5			neural arch	neural arch
PL015-271		NK16 J10 3-5			NA	NA
PL015-272		NK16 J10 3-5			NA	NA
NK16.A3.001		NK16 J2 1-2 (NK16.A3)			skull-plate	NA
NK16.A3.002		NK16 J2 1-2 (NK16.A3)			skull-plate	NA
NK16.A3.002-1		NK16 J2 1-2 (NK16.A3)			NA	R. squamosal
NK16.A3.002-2		NK16 J2 1-2 (NK16.A3)			NA	R. quadratojugal
NK16.A3.003		NK16 J2 1-2 (NK16.A3)			skull-plate	Parasphenoid
NK16.A3.004		NK16 J2 1-2 (NK16.A3)			ilium	L. ilium
NK16 J3 2-3.1		NK16 J3 2-3	UWGM 6424		cranium	NA
NK16 J3 2-3.1-1		NK16 J3 2-3	UWGM 6424		NA	R. premaxilla
NK16 J3 2-3.1-10		NK16 J3 2-3	UWGM 6424		NA	R. postfrontal
NK16 J3 2-3.1-11		NK16 J3 2-3	UWGM 6424		NA	L. postfrontal
NK16 J3 2-3.1-12		NK16 J3 2-3	UWGM 6424		NA	R. postorbital
NK16 J3 2-3.1-13		NK16 J3 2-3	UWGM 6424		NA	R. jugal
NK16 J3 2-3.1-14		NK16 J3 2-3	UWGM 6424		NA	R. parietal
NK16 J3 2-3.1-15		NK16 J3 2-3	UWGM 6424		NA	L. parietal
NK16 J3 2-3.1-16		NK16 J3 2-3	UWGM 6424		NA	R. supratemporal
NK16 J3 2-3.1-17		NK16 J3 2-3	UWGM 6424		NA	L. supratemporal
NK16 J3 2-3.1-18		NK16 J3 2-3	UWGM 6424		NA	R. squamosal
NK16 J3 2-3.1-19		NK16 J3 2-3	UWGM 6424		NA	L. squamosal
NK16 J3 2-3.1-2		NK16 J3 2-3	UWGM 6424		NA	R. maxilla
NK16 J3 2-3.1-20		NK16 J3 2-3	UWGM 6424		NA	R. postparietal
NK16 J3 2-3.1-21		NK16 J3 2-3	UWGM 6424		NA	L. postparietal
NK16 J3 2-3.1-22		NK16 J3 2-3	UWGM 6424		NA	L. tabular
NK16 J3 2-3.1-23		NK16 J3 2-3	UWGM 6424		NA	R. exoccipital
NK16 J3 2-3.1-24		NK16 J3 2-3	UWGM 6424		NA	L. exoccipital
NK16 J3 2-3.1-25		NK16 J3 2-3	UWGM 6424		NA	R. quadrate
NK16 J3 2-3.1-26		NK16 J3 2-3	UWGM 6424		NA	R. quadratojugal
NK16 J3 2-3.1-27		NK16 J3 2-3	UWGM 6424		NA	R. stapes
NK16 J3 2-3.1-28		NK16 J3 2-3	UWGM 6424		NA	L. stapes
NK16 J3 2-3.1-3		NK16 J3 2-3	UWGM 6424		NA	R. nasal
NK16 J3 2-3.1-4		NK16 J3 2-3	UWGM 6424		NA	L. nasal
NK16 J3 2-3.1-5		NK16 J3 2-3	UWGM 6424		NA	R. lacrimal
NK16 J3 2-3.1-6		NK16 J3 2-3	UWGM 6424		NA	R. prefrontal
NK16 J3 2-3.1-7		NK16 J3 2-3	UWGM 6424		NA	L. prefrontal
NK16 J3 2-3.1-8		NK16 J3 2-3	UWGM 6424		NA	R. frontal
NK16 J3 2-3.1-9		NK16 J3 2-3	UWGM 6424		NA	L. frontal
NK16 J3 2-3.10		NK16 J3 2-3	UWGM 7330		intercentrum	intercentrum
NK16 J3 2-3.11		NK16 J3 2-3			neural arch	neural arch
NK16 J3 2-3.2		NK16 J3 2-3	UWGM 7328		cranium	NA
NK16 J3 2-3.2-1		NK16 J3 2-3	UWGM 7328		NA	R. premaxilla
NK16 J3 2-3.2-10		NK16 J3 2-3	UWGM 7328		NA	R. frontal
NK16 J3 2-3.2-11		NK16 J3 2-3	UWGM 7328		NA	L. frontal
NK16 J3 2-3.2-12		NK16 J3 2-3	UWGM 7328		NA	L. postfrontal
NK16 J3 2-3.2-13		NK16 J3 2-3	UWGM 7328		NA	R. vomer
NK16 J3 2-3.2-14		NK16 J3 2-3	UWGM 7328		NA	L. vomer
NK16 J3 2-3.2-15		NK16 J3 2-3	UWGM 7328		NA	Parasphenoid
NK16 J3 2-3.2-2		NK16 J3 2-3	UWGM 7328		NA	L. premaxilla
NK16 J3 2-3.2-3		NK16 J3 2-3	UWGM 7328		NA	R. septomaxilla
NK16 J3 2-3.2-4		NK16 J3 2-3	UWGM 7328		NA	R. maxilla
NK16 J3 2-3.2-5		NK16 J3 2-3	UWGM 7328		NA	L. maxilla
NK16 J3 2-3.2-6		NK16 J3 2-3	UWGM 7328		NA	R. nasal
NK16 J3 2-3.2-7		NK16 J3 2-3	UWGM 7328		NA	L. nasal
NK16 J3 2-3.2-8		NK16 J3 2-3	UWGM 7328		NA	R. prefrontal
NK16 J3 2-3.2-9		NK16 J3 2-3	UWGM 7328		NA	L. prefrontal
NK16 J3 2-3.3(1)		NK16 J3 2-3			ischium	R. ischium
NK16 J3 2-3.3(2)		NK16 J3 2-3			ischium	L. ischium
NK16 J3 2-3.4		NK16 J3 2-3		47.8	mandible	NA
NK16 J3 2-3.4(1)		NK16 J3 2-3				L. dentary
NK16 J3 2-3.4(2)		NK16 J3 2-3				L. splenial
NK16 J3 2-3.4(3)		NK16 J3 2-3				L. postsplenial
NK16 J3 2-3.4(4)		NK16 J3 2-3				L. angular
NK16 J3 2-3.5		NK16 J3 2-3			NA	NA
NK16 J3 2-3.6		NK16 J3 2-3		25.3	mandible	NA
NK16 J3 2-3.6(1)		NK16 J3 2-3				L. postsplenial
NK16 J3 2-3.6(2)		NK16 J3 2-3				L. angular
NK16 J3 2-3.7		NK16 J3 2-3		3.7	rib	rib
NK16 J3 2-3.8		NK16 J3 2-3		45.6	autopod	autopod indet
NK16 J3 2-3.9		NK16 J3 2-3	UWGM 7329		NA	NA
NK16.A2.001		NK16 J4 4-5 (NK16.A2)			clavicle	R. clavicle
NK16.A2.002		NK16 J4 4-5 (NK16.A2)			rib	rib
NK16.A2.003		NK16 J4 4-5 (NK16.A2)			skull-plate	NA
NK16.A2.004		NK16 J4 4-5 (NK16.A2)			rib	rib
NK16.A2.005		NK16 J4 4-5 (NK16.A2)			skull-plate	NA
NK16.A2.006		NK16 J4 4-5 (NK16.A2)			skull-plate	Parasphenoid
NK16.A2.007		NK16 J4 4-5 (NK16.A2)			NA	NA
NK16.A2.008		NK16 J4 4-5 (NK16.A2)			autopod	metapodial
NK16.A2.009		NK16 J4 4-5 (NK16.A2)			cranium	NA
NK16.A2.009-1		NK16 J4 4-5 (NK16.A2)			NA	L. postorbital
NK16.A2.009-2		NK16 J4 4-5 (NK16.A2)			NA	L. jugal
NK16.A2.010		NK16 J4 4-5 (NK16.A2)			skull-plate	NA
NK16.A2.010-1		NK16 J4 4-5 (NK16.A2)			NA	L. quadratojugal
NK16.A2.010-2		NK16 J4 4-5 (NK16.A2)			NA	L. squamosal
NK16.A2.011		NK16 J4 4-5 (NK16.A2)	UWGM 6781		interclavicle	interclavicle
NK16.5.001		NK16 J5 5-6 (NK16.5)	UWGM 7290		skull-basicranium	NA
NK16.5.0011		NK16 J5 5-6 (NK16.5)	UWGM 7290		NA	R. pterygoid
NK16.5.0012		NK16 J5 5-6 (NK16.5)	UWGM 7291		NA	R. postparietal
NK16.5.002		NK16 J5 5-6 (NK16.5)	UWGM 7292		clavicle	L. clavicle
PL-011519-1.001		NK16 J8 1-2 (PL-011519)			cranium	NA
PL-011519-1.002		NK16 J8 1-2 (PL-011519)			NA	R. premaxilla
PL-011519-1.003		NK16 J8 1-2 (PL-011519)			NA	L. premaxilla
PL-011519-1.004		NK16 J8 1-2 (PL-011519)			NA	R. septomaxilla
PL-011519-1.005		NK16 J8 1-2 (PL-011519)			NA	L. septomaxilla
PL-011519-1.006		NK16 J8 1-2 (PL-011519)			NA	R. maxilla
PL-011519-1.007		NK16 J8 1-2 (PL-011519)			NA	L. maxilla
PL-011519-1.008		NK16 J8 1-2 (PL-011519)			NA	R. nasal
PL-011519-1.009		NK16 J8 1-2 (PL-011519)			NA	L. nasal
PL-011519-1.010		NK16 J8 1-2 (PL-011519)			NA	R. prefrontal
PL-011519-1.011		NK16 J8 1-2 (PL-011519)			NA	L. prefrontal
PL-011519-1.012		NK16 J8 1-2 (PL-011519)			NA	R. lacrimal
PL-011519-1.013		NK16 J8 1-2 (PL-011519)			NA	L. lacrimal
PL-011519-1.014		NK16 J8 1-2 (PL-011519)			NA	R. jugal
PL-011519-1.015		NK16 J8 1-2 (PL-011519)			NA	L. jugal
PL-011519-1.016		NK16 J8 1-2 (PL-011519)			NA	R. frontal
PL-011519-1.017		NK16 J8 1-2 (PL-011519)			NA	L. frontal
PL-011519-1.018		NK16 J8 1-2 (PL-011519)			NA	R. postfrontal
PL-011519-1.019		NK16 J8 1-2 (PL-011519)			NA	L. postfrontal
PL-011519-1.020		NK16 J8 1-2 (PL-011519)			NA	R. postorbital
PL-011519-1.021		NK16 J8 1-2 (PL-011519)			NA	L. postorbital
PL-011519-1.022		NK16 J8 1-2 (PL-011519)			NA	R. supratemporal
PL-011519-1.023		NK16 J8 1-2 (PL-011519)			NA	L. supratemporal
PL-011519-1.024		NK16 J8 1-2 (PL-011519)			NA	R. parietal
PL-011519-1.025		NK16 J8 1-2 (PL-011519)			NA	L. parietal
PL-011519-1.026		NK16 J8 1-2 (PL-011519)			NA	R. squamosal
PL-011519-1.027		NK16 J8 1-2 (PL-011519)			NA	L. squamosal
PL-011519-1.028		NK16 J8 1-2 (PL-011519)			NA	R. postparietal
PL-011519-1.029		NK16 J8 1-2 (PL-011519)			NA	L. postparietal
PL-011519-1.030		NK16 J8 1-2 (PL-011519)			NA	R. tabular
PL-011519-1.031		NK16 J8 1-2 (PL-011519)			NA	L. tabular
PL-011519-1.032		NK16 J8 1-2 (PL-011519)			NA	R. exoccipital
PL-011519-1.033		NK16 J8 1-2 (PL-011519)			NA	L. exoccipital
PL-011519-1.034		NK16 J8 1-2 (PL-011519)			NA	R. quadratojugal
PL-011519-1.035		NK16 J8 1-2 (PL-011519)			NA	L. quadratojugal
PL-011519-1.036		NK16 J8 1-2 (PL-011519)			NA	R. quadrate
PL-011519-1.037		NK16 J8 1-2 (PL-011519)			NA	L. quadrate
PL-011519-1.038		NK16 J8 1-2 (PL-011519)			NA	R. vomer
PL-011519-1.039		NK16 J8 1-2 (PL-011519)			NA	L. vomer
PL-011519-1.040		NK16 J8 1-2 (PL-011519)			NA	R. palatine
PL-011519-1.041		NK16 J8 1-2 (PL-011519)			NA	L. palatine
PL-011519-1.042		NK16 J8 1-2 (PL-011519)			NA	R. ectopterygoid
PL-011519-1.043		NK16 J8 1-2 (PL-011519)			NA	L. ectopterygoid
PL-011519-1.044		NK16 J8 1-2 (PL-011519)			NA	R. pterygoid
PL-011519-1.045		NK16 J8 1-2 (PL-011519)			NA	L. pterygoid
PL-011519-1.046		NK16 J8 1-2 (PL-011519)			NA	Parasphenoid
PL-011519-1.047		NK16 J8 1-2 (PL-011519)			NA	R. stapes
PL-011519-1.048		NK16 J8 1-2 (PL-011519)			NA	L. stapes
PL-011519-10		NK16 J8 1-2 (PL-011519)			ulna	L. ulna
PL-011519-11		NK16 J8 1-2 (PL-011519)			NA	NA
PL-011519-12		NK16 J8 1-2 (PL-011519)			NA	NA
PL-011519-13		NK16 J8 1-2 (PL-011519)			NA	NA
PL-011519-14		NK16 J8 1-2 (PL-011519)			rib	rib
PL-011519-15		NK16 J8 1-2 (PL-011519)			rib	rib
PL-011519-16		NK16 J8 1-2 (PL-011519)			intercentrum	intercentrum
PL-011519-17		NK16 J8 1-2 (PL-011519)			intercentrum	intercentrum
PL-011519-18		NK16 J8 1-2 (PL-011519)			intercentrum	intercentrum
PL-011519-19		NK16 J8 1-2 (PL-011519)			rib	rib
PL-011519-20		NK16 J8 1-2 (PL-011519)			rib	rib
PL-011519-21		NK16 J8 1-2 (PL-011519)			rib	rib
PL-011519-22		NK16 J8 1-2 (PL-011519)			rib	rib
PL-011519-23		NK16 J8 1-2 (PL-011519)			rib	rib
PL-011519-24		NK16 J8 1-2 (PL-011519)			rib	rib
PL-011519-25		NK16 J8 1-2 (PL-011519)			rib	rib
PL-011519-26		NK16 J8 1-2 (PL-011519)			rib	rib
PL-011519-27		NK16 J8 1-2 (PL-011519)			rib	rib
PL-011519-28		NK16 J8 1-2 (PL-011519)			rib	rib
PL-011519-29		NK16 J8 1-2 (PL-011519)			intercentrum	intercentrum
PL-011519-3.001		NK16 J8 1-2 (PL-011519)			mandible	NA
PL-011519-3.002		NK16 J8 1-2 (PL-011519)			NA	R. dentary
PL-011519-3.003		NK16 J8 1-2 (PL-011519)			NA	R. splenial
PL-011519-3.004		NK16 J8 1-2 (PL-011519)			NA	R. postsplenial
PL-011519-3.005		NK16 J8 1-2 (PL-011519)			NA	R. angular
PL-011519-3.006		NK16 J8 1-2 (PL-011519)			NA	R. surangular
PL-011519-3.007		NK16 J8 1-2 (PL-011519)			NA	R. articular
PL-011519-3.008		NK16 J8 1-2 (PL-011519)			NA	R. coronoid 1
PL-011519-3.009		NK16 J8 1-2 (PL-011519)			NA	R. coronoid 2
PL-011519-3.010		NK16 J8 1-2 (PL-011519)			NA	R. coronoid 3
PL-011519-30		NK16 J8 1-2 (PL-011519)			intercentrum	intercentrum
PL-011519-31		NK16 J8 1-2 (PL-011519)			neural arch	neural arch
PL-011519-32		NK16 J8 1-2 (PL-011519)			rib	rib
PL-011519-33		NK16 J8 1-2 (PL-011519)			rib	rib
PL-011519-34		NK16 J8 1-2 (PL-011519)			rib	rib
PL-011519-35		NK16 J8 1-2 (PL-011519)			rib	rib
PL-011519-36		NK16 J8 1-2 (PL-011519)			rib	rib
PL-011519-37		NK16 J8 1-2 (PL-011519)			intercentrum	intercentrum
PL-011519-38		NK16 J8 1-2 (PL-011519)			ilium	R. ilium
PL-011519-39		NK16 J8 1-2 (PL-011519)			NA	NA
PL-011519-4.001		NK16 J8 1-2 (PL-011519)			mandible	NA
PL-011519-4.002		NK16 J8 1-2 (PL-011519)			NA	L. dentary
PL-011519-4.003		NK16 J8 1-2 (PL-011519)			NA	L. splenial
PL-011519-4.004		NK16 J8 1-2 (PL-011519)			NA	L. postsplenial
PL-011519-4.005		NK16 J8 1-2 (PL-011519)			NA	L. angular
PL-011519-4.006		NK16 J8 1-2 (PL-011519)			NA	L. surangular
PL-011519-4.007		NK16 J8 1-2 (PL-011519)			NA	L. articular
PL-011519-40		NK16 J8 1-2 (PL-011519)			NA	NA
PL-011519-41		NK16 J8 1-2 (PL-011519)			NA	NA
PL-011519-42		NK16 J8 1-2 (PL-011519)			NA	NA
PL-011519-43		NK16 J8 1-2 (PL-011519)			NA	NA
PL-011519-45		NK16 J8 1-2 (PL-011519)			clavicle	R. clavicle
PL-011519-46		NK16 J8 1-2 (PL-011519)			clavicle	L. clavicle
PL-011519-47		NK16 J8 1-2 (PL-011519)			NA	NA
PL-011519-48		NK16 J8 1-2 (PL-011519)			NA	NA
PL-011519-49		NK16 J8 1-2 (PL-011519)			NA	NA
PL-011519-5		NK16 J8 1-2 (PL-011519)			clavicle	R. clavicle
PL-011519-50		NK16 J8 1-2 (PL-011519)			NA	NA
PL-011519-51		NK16 J8 1-2 (PL-011519)			NA	NA
PL-011519-52		NK16 J8 1-2 (PL-011519)			NA	NA
PL-011519-53		NK16 J8 1-2 (PL-011519)			NA	NA
PL-011519-54		NK16 J8 1-2 (PL-011519)			NA	NA
PL-011519-55		NK16 J8 1-2 (PL-011519)			NA	NA
PL-011519-56		NK16 J8 1-2 (PL-011519)			NA	NA
PL-011519-57		NK16 J8 1-2 (PL-011519)			neural arch	neural arch
PL-011519-58		NK16 J8 1-2 (PL-011519)			neural arch	neural arch
PL-011519-59		NK16 J8 1-2 (PL-011519)			neural arch	neural arch
PL-011519-6		NK16 J8 1-2 (PL-011519)			clavicle	L. clavicle
PL-011519-60		NK16 J8 1-2 (PL-011519)			neural arch	neural arch
PL-011519-61		NK16 J8 1-2 (PL-011519)			NA	NA
PL-011519-62		NK16 J8 1-2 (PL-011519)			intercentrum	intercentrum
PL-011519-63		NK16 J8 1-2 (PL-011519)			intercentrum	intercentrum
PL-011519-7		NK16 J8 1-2 (PL-011519)			interclavicle	interclavicle
PL-011519-8		NK16 J8 1-2 (PL-011519)			scapula	L. scapula
PL-011519-9		NK16 J8 1-2 (PL-011519)			humerus	L. humerus
PL-011519.2		NK16 J8 1-2 (PL-011519)	UWGM 7049		rib	rib
NK18-B1-000	NK18-B1-000	NK18-B1-000	UWGM 7296		NA	NA
NK18-B1-000.1	NK18-B1-000	NK18-B1-000	UWGM 7296		clavicle	L. clavicle
NK18-B1-000.2	NK18-B1-000	NK18-B1-000	UWGM 7296		clavicle	R. clavicle
NK18-B1-000.3	NK18-B1-000	NK18-B1-000	UWGM 7296		interclavicle	interclavicle
NK18-B1-000.4	NK18-B1-000	NK18-B1-000	UWGM 7299		humerus	R. humerus
NK18-B1-000.5	NK18-B1-000	NK18-B1-000	UWGM 7297		rib	rib
NK18-B1-000.6	NK18-B1-000	NK18-B1-000	UWGM 7298		rib	rib
NK18-B1-000-A	NK18-B1-000-A	NK18-B1-000-A			humerus	R. humerus
NK18-B1-000B-1.1	NK18-B1-000B	NK18-B1-000B	UWGM 7300		hemal arch	hemal arch
NK18-B1-000B-1.2	NK18-B1-000B	NK18-B1-000B	UWGM 7300		hemal arch	hemal arch
NK18-B1-000B-2	NK18-B1-000B	NK18-B1-000B	UWGM 7301		intercentrum	intercentrum
NK18-B1-000B-3.1	NK18-B1-000B	NK18-B1-000B	UWGM 7302		autopod	autopod indet
NK18-B1-000B-3.2	NK18-B1-000B	NK18-B1-000B	UWGM 7302		autopod	autopod indet
NK18-B1-000B-4	NK18-B1-000B	NK18-B1-000B	UWGM 7303		ischium	L. ischium
NK18-B1-000B-5	NK18-B1-000B	NK18-B1-000B	UWGM 7304		cleithrum	R. cleithrum
NK18-B1-000B-6	NK18-B1-000B	NK18-B1-000B	UWGM 7305		cleithrum	R. cleithrum
NK18-B1-000B-7	NK18-B1-000B	NK18-B1-000B	UWGM 7306		NA	NA
NK18-B1-000B-8	NK18-B1-000B	NK18-B1-000B	UWGM 7307		NA	NA
NK18-B1-001		NK18-B1-001			intercentrum	intercentrum
NK18-B1-002	NK18-C1-000	NK18-B1-002			NA	NA
NK18-B1-002.1	NK18-C1-000	NK18-B1-002			hemal arch	hemal arch
NK18-B1-002.10	NK18-C1-000	NK18-B1-002			autopod	metapodial
NK18-B1-002.2	NK18-C1-000	NK18-B1-002			hemal arch	hemal arch
NK18-B1-002.3	NK18-C1-000	NK18-B1-002			hemal arch	hemal arch
NK18-B1-002.4	NK18-C1-000	NK18-B1-002			hemal arch	hemal arch
NK18-B1-002.5	NK18-C1-000	NK18-B1-002			intercentrum	intercentrum
NK18-B1-002.6	NK18-C1-000	NK18-B1-002			tibia	R. tibia
NK18-B1-002.7	NK18-C1-000	NK18-B1-002			femur	L. femur
NK18-B1-002.8	NK18-C1-000	NK18-B1-002			neural arch	neural arch
NK18-B1-002.9	NK18-C1-000	NK18-B1-002			rib	rib
NK18-B1-004		NK18-B1-004			autopod	autopod indet
NK18-B1-006	NK18-C1-000	NK18-B1-006			NA	NA
NK18-B1-007		NK18-B1-007			hemal arch	hemal arch
NK18-B1-007.1		NK18-B1-007			fibula	R. fibula
NK18-B1-009		NK18-B1-009			intercentrum	intercentrum
NK18-B1-009.1		NK18-B1-009			intercentrum	intercentrum
NK18-B1-010.1		NK18-B1-010			intercentrum	intercentrum
NK18-B1-010.2		NK18-B1-010			NA	hemal arch
NK18-B1-011		NK18-B1-011			interclavicle	interclavicle
NK18-B1-012		NK18-B1-012			NA	NA
NK18-B1-013		NK18-B1-013			intercentrum	intercentrum
NK18-B1-014.1		NK18-B1-014			intercentrum	intercentrum
NK18-B1-014.2		NK18-B1-014			intercentrum	intercentrum
NK18-B1-014.3		NK18-B1-014			cleithrum	L. cleithrum
NK18-B1-014.4		NK18-B1-014			neural arch	neural arch
NK18-B1-014.5		NK18-B1-014			neural arch	neural arch
NK18-B1-014.6		NK18-B1-014			neural arch	neural arch
NK18-B1-014.7		NK18-B1-014			neural arch	neural arch
NK18-B1-015		NK18-B1-015			NA	NA
NK18-B1-016		NK18-B1-016			intercentrum	intercentrum
NK18-B1-016.1		NK18-B1-016			scapula	L. scapula
NK18-B1-017		NK18-B1-017			rib	rib
NK18-B1-018.1		NK18-B1-018			intercentrum	intercentrum
NK18-B1-018.2		NK18-B1-018			intercentrum	intercentrum
NK18-B1-018.3		NK18-B1-018			rib	rib
NK18-B1-018.4		NK18-B1-018			ulna	R. ulna
NK18-B1-019		NK18-B1-019	UWGM 7308 (in part)		intercentrum	intercentrum
NK18-B1-020		NK18-B1-020			NA	NA
NK18-B1-021		NK18-B1-021			ischium	L. ischium
NK18-B1-023		NK18-B1-023			NA	NA
NK18-B1-024		NK18-B1-024	UWGM 7308 (in part)		NA	NA
NK18-B1-025		NK18-B1-025	UWGM 7308		mandible	NA
NK18-B1-025		NK18-B1-025	UWGM 7309		NA	NA
NK18-B1-025		NK18-B1-025	UWGM 7310		NA	NA
NK18-B1-025.1		NK18-B1-025	UWGM 7308		NA	L. dentary
NK18-B1-025.10		NK18-B1-025	UWGM 7308		NA	L. articular
NK18-B1-025.2		NK18-B1-025	UWGM 7308		NA	L. splenial
NK18-B1-025.3		NK18-B1-025	UWGM 7308		NA	L. postsplenial
NK18-B1-025.4		NK18-B1-025	UWGM 7308		NA	L. coronoid 1
NK18-B1-025.5		NK18-B1-025	UWGM 7308		NA	L. coronoid 2
NK18-B1-025.6		NK18-B1-025	UWGM 7308		NA	L. coronoid 3
NK18-B1-025.7		NK18-B1-025	UWGM 7308		NA	L. angular
NK18-B1-025.8		NK18-B1-025	UWGM 7308		NA	L. surangular
NK18-B1-025.9		NK18-B1-025	UWGM 7308		NA	L. prearticular
NK18-B1-026		NK18-B1-026			intercentrum	intercentrum
NK18-B1-027.1		NK18-B1-027			tibia	L. tibia
NK18-B1-027.2		NK18-B1-027			intercentrum	intercentrum
NK18-B1-027.3		NK18-B1-027			skull-plate	NA
NK18-B1-028.1		NK18-B1-028			rib	rib
NK18-B1-028.2		NK18-B1-028			rib	rib
NK18-B1-028.3		NK18-B1-028			rib	rib
NK18-B1-028.4		NK18-B1-028			rib	rib
NK18-B1-029.1		NK18-B1-029			rib	rib
NK18-B1-029.2		NK18-B1-029			neural arch	neural arch
NK18-B1-029.3		NK18-B1-029			neural arch	neural arch
NK18-B1-029.4		NK18-B1-029			neural arch	neural arch
NK18-B1-029.5		NK18-B1-029			neural arch	neural arch
NK18-B1-030.1		NK18-B1-030			autopod	autopod indet
NK18-B1-030.2		NK18-B1-030			rib	rib
NK18-B1-030.3		NK18-B1-030			neural arch	neural arch
NK18-B1-030.4		NK18-B1-030			neural arch	neural arch
NK18-B1-031	NK18-B1-000	NK18-B1-031			autopod	autopod indet
NK18-B1-031.1	NK18-B1-000	NK18-B1-031			neural arch	neural arch
NK18-B1-031.2	NK18-B1-000	NK18-B1-031			neural arch	neural arch
NK18-B1-032	NK18-B1-000	NK18-B1-032			hemal arch	hemal arch
NK18-B1-032.1	NK18-B1-000	NK18-B1-032			rib	rib
NK18-B1-033.1	NK18-B1-000	NK18-B1-033			rib	rib
NK18-B1-033.2	NK18-B1-000	NK18-B1-033			rib	rib
NK18-B1-033.3	NK18-B1-000	NK18-B1-033			rib	rib
NK18-B1-033.4	NK18-B1-000	NK18-B1-033			intercentrum	intercentrum
NK18-B1-033.5	NK18-B1-000	NK18-B1-033			radius	R. radius
NK18-B1-033.6	NK18-B1-000	NK18-B1-033			ilium	L. ilium
NK18-B1-033.7	NK18-B1-000	NK18-B1-033			autopod	autopod indet
NK18-B1-034.1	NK18-B1-000	NK18-B1-034			intercentrum	intercentrum
NK18-B1-034.2	NK18-B1-000	NK18-B1-034			intercentrum	intercentrum
NK18-B1-034.3	NK18-B1-000	NK18-B1-034			neural arch	neural arch
NK18-B1-034.4	NK18-B1-000	NK18-B1-034			neural arch	neural arch
NK18-B1-034.5	NK18-B1-000	NK18-B1-034			neural arch	neural arch
NK18-B1-034.6	NK18-B1-000	NK18-B1-034			neural arch	neural arch
NK18-B1-034.7	NK18-B1-000	NK18-B1-034			neural arch	neural arch
NK18-B1-034.8	NK18-B1-000	NK18-B1-034			rib	rib
NK18-B1-034.9	NK18-B1-000	NK18-B1-034			rib	rib
NK18-B1-035	NK18-B1-000	NK18-B1-035			intercentrum	intercentrum
NK18-B1-035.1	NK18-B1-000	NK18-B1-035			rib	rib
NK18-B1-036.1	NK18-B1-000	NK18-B1-036			rib	rib
NK18-B1-036.2	NK18-B1-000	NK18-B1-036			intercentrum	intercentrum
NK18-B1-036.3	NK18-B1-000	NK18-B1-036			autopod	autopod indet
NK18-B1-037.1	NK18-B1-000	NK18-B1-037			ulna	R. ulna
NK18-B1-037.2	NK18-B1-000	NK18-B1-037			intercentrum	intercentrum
NK18-B1-039.1		NK18-B1-039			hemal arch	hemal arch
NK18-B1-039.2		NK18-B1-039			hemal arch	hemal arch
NK18-B1-039.3		NK18-B1-039			hemal arch	hemal arch
NK18-B1-039.4		NK18-B1-039			hemal arch	hemal arch
NK18-B1-039.5		NK18-B1-039			hemal arch	hemal arch
NK18-B1-039.6		NK18-B1-039			neural arch	neural arch
NK18-B2-001		NK18-B2-001			NA	NA
NK18-B2-002		NK18-B2-002			skull-plate	L. postparietal
NK18-B2-003.1		NK18-B2-003			intercentrum	intercentrum
NK18-B2-003.2		NK18-B2-003			humerus	L. humerus
NK18-B2-003.3		NK18-B2-003			rib	rib
NK18-C0-000A	NK18-B0-000	NK18-C0-000A			NA	NA
NK18-C1-000.FL1	NK18-C1-000	NK18-C1-000			intercentrum	intercentrum
NK18-C1-000.FL2 (NK18-C1-0000 or 000D)	NK18-C1-000	NK18-C1-000			NA	NA
NK18-C1-001	NK18-B0-000	NK18-C1-001			skull-basicranium	R. pterygoid
NK18-C1-002	NK19-C2-709.3 (NKAD)	NK18-C1-002			NA	NA
NK18-C1-003.1	NK18-C1-000	NK18-C1-003			rib	rib
NK18-C1-003.2	NK18-C1-000	NK18-C1-003			skull-plate	L. maxilla
NK18-C1-005		NK18-C1-005			NA	NA
NK18-C1-006		NK18-C1-006			interclavicle	interclavicle
NK18-C1-007		NK18-C1-007			rib	rib
NK18-C1-008		NK18-C1-008			intercentrum	intercentrum
NK18-C1-008.1		NK18-C1-008			hemal arch	hemal arch
NK18-C1-009		NK18-C1-009			intercentrum	intercentrum
NK18-C1-010.1		NK18-C1-010			tibia	R. tibia
NK18-C1-010.2		NK18-C1-010			tibia	L. tibia
NK18-C1-010.3		NK18-C1-010			intercentrum	intercentrum
NK18-C1-011		NK18-C1-011			NA	NA
NK18-C1-012		NK18-C1-012			radius	L. radius
NK18-C1-013		NK18-C1-013			NA	NA
NK18-C1-014		NK18-C1-014			NA	NA
NK18-C1-015		NK18-C1-015			NA	NA
NK18-C1-016		NK18-C1-016			rib	rib
NK18-C1-017-A.1	NK18-C1-000	NK18-C1-017			neural arch	neural arch
NK18-C1-017-A.2	NK18-C1-000	NK18-C1-017			neural arch	neural arch
NK18-C1-017-A.3	NK18-C1-000	NK18-C1-017			rib	rib
NK18-C1-017-B	NK18-C1-000	NK18-C1-017			NA	NA
NK18-C1-017-C	NK18-C1-000	NK18-C1-017			intercentrum	intercentrum
NK18-C1-018		NK18-C1-018			skull-plate	NA
NK18-C1-020.1		NK18-C1-020			clavicle	R. clavicle
NK18-C1-020.2		NK18-C1-020			mandible	L. dentary
NK18-C1-020.3		NK18-C1-020			scapula	L. scapula
NK18-C1-020.4		NK18-C1-020			humerus	L. humerus
NK18-C1-020.5		NK18-C1-020			ulna	L. ulna
NK18-C1-020.6		NK18-C1-020			cleithrum	L. cleithrum
NK18-C1-021		NK18-C1-021			intercentrum	intercentrum
NK18-C2-00 #2.1		NK18-C2-00 #2			skull-basicranium	L. exoccipital
NK18-C2-00 #2.2		NK18-C2-00 #2			clavicle	R. clavicle
NK18-C2-00 #2.3		NK18-C2-00 #2			neural arch	neural arch
NK18-C2-000		NK18-C2-000			skull-plate	R. palatine
NK18-C2-000 #1		NK18-C2-000 #1			intercentrum	intercentrum
NK18-C2-000 #2		NK18-C2-000 #2			intercentrum	intercentrum
NK18-C2-000 #2.1		NK18-C2-000 #2			rib	rib
NK18-C2-001		NK18-C2-001	UWGM 7311		neural arch	neural arch
NK18-C2-001		NK18-C2-001	UWGM 7312		NA	NA
NK18-C2-002	NK18-C1-000	NK18-C2-002	UWGM 7313		rib	rib
NK18-C2-002.1	NK18-C1-000	NK18-C2-002	UWGM 7314		autopod	autopod indet
NK18-C2-003.1		NK18-C2-003	UWGM 7315		NA	NA
NK18-C2-003.2		NK18-C2-003	UWGM 7316		NA	NA
NK18-C2-003.3		NK18-C2-003	UWGM 7317		femur	L. femur
NK18-C2-004		NK18-C2-004	UWGM 7318		NA	NA
NK18-C2-004		NK18-C2-004	UWGM 7319		NA	NA
NK18-C2-004		NK18-C2-004	UWGM 7320		NA	NA
NK18-C2-005		NK18-C2-005	UWGM 7321		humerus	L. humerus
NK18-C2-006.1		NK18-C2-006	UWGM 7322		femur	L. femur
NK18-C2-006.2		NK18-C2-006	UWGM 7323		intercentrum	intercentrum
NK18-C2-006.3		NK18-C2-006	UWGM 7324		intercentrum	intercentrum
NK18-D1-002		NK18-D1-002			rib	rib
NK18-D1-003	NK18-D1-000	NK18-D1-003			skull-plate	R. postorbital
NK18-D1-004		NK18-D1-004			ischium	R. ischium
NK18-D1-005		NK18-D1-005			NA	NA
NK18-D1-005.1		NK18-D1-005			femur	R. femur
NK18-D1-006	NK18-D1-000	NK18-D1-006			rib	rib
NK18-D1-007	NK18-D1-000	NK18-D1-007			NA	NA
NK18-D1-008	NK18-D1-000	NK18-D1-008			neural arch	neural arch
NK18-D1-009		NK18-D1-009	UWGM 7326		autopod	autopod indet
NK18-D1-009		NK18-D1-009	UWGM 7325
NK18-D1-010	NK18-D1-000	NK18-D1-010			neural arch	neural arch
NK18-D1-011		NK18-D1-011			NA	NA
NK18-D1-012		NK18-D1-012			autopod	autopod indet
NK18-D1-013	NK18-D1-000	NK18-D1-013			NA	NA
NK18-D1-014	NK18-D1-000A	NK18-D1-014			NA	NA
NK18-D1-015.1	NK18-C1-000	NK18-D1-015			skull-plate	R. tabular
NK18-D1-015.2	NK18-C1-000	NK18-D1-015			rib	rib
NK18-D1-015.3	NK18-C1-000	NK18-D1-015			rib	rib
NK18-D1-015.4	NK18-C1-000	NK18-D1-015			autopod	autopod indet
NK18-D1-015.5	NK18-C1-000	NK18-D1-015			autopod	autopod indet
NK18-D1-016	NK18-C1-000	NK18-D1-016			NA	NA
NK18-D1-017	NK18-D1-000	NK18-D1-017			NA	NA
NK18-D1-018	NK18-D1-000	NK18-D1-018			NA	NA
NK18-D1-019		NK18-D1-019			humerus	R. humerus
NK18-D1-020		NK18-D1-020			NA	NA
NK18-D1-021.1		NK18-D1-021			intercentrum	intercentrum
NK18-D1-022.1		NK18-D1-022			neural arch	neural arch
NK18-D1-022.2		NK18-D1-022			skull-plate	NA
NK18-D1-022.3		NK18-D1-022			mandible	NA
NK18-D1-022.4		NK18-D1-022			hemal arch	hemal arch
NK18-D1-023.1	NK18-D1-000	NK18-D1-023			autopod	autopod indet
NK18-D1-023.2	NK18-D1-000	NK18-D1-023			autopod	autopod indet
NK18-D1-023.3	NK18-D1-000	NK18-D1-023			rib	rib
NK18-D1-023.4	NK18-D1-000	NK18-D1-023			intercentrum	intercentrum
NK18-D1-024.1	NK18-D1-000	NK18-D1-024			skull-basicranium	L. pterygoid
NK18-D1-024.2	NK18-D1-000	NK18-D1-024			intercentrum	intercentrum
NK18-D1-024.3	NK18-D1-000	NK18-D1-024			intercentrum	intercentrum
NK18-D1-024.4	NK18-D1-000	NK18-D1-024			intercentrum	intercentrum
NK18-D1-024.5	NK18-D1-000	NK18-D1-024			autopod	autopod indet
NK18-D1-024.6	NK18-D1-000	NK18-D1-024			autopod	autopod indet
NK18-D1-024.7	NK18-D1-000	NK18-D1-024			rib	rib
NK18-D1-024.8	NK18-D1-000	NK18-D1-024			rib	rib
NK18-D1-024.9	NK18-D1-000	NK18-D1-024			ilium	L. ilium
NK18-D1-025.1	NK18-D1-000	NK18-D1-025			rib	rib
NK18-D1-025.2	NK18-D1-000	NK18-D1-025			skull-plate	L. prefrontal
NK18-D1-026	NK18-D1-000	NK18-D1-026			rib	rib
NK18-D1-027	NK18-D1-000	NK18-D1-027			NA	NA
NK18-D1-028.1	NK18-D1-000	NK18-D1-028			hemal arch	hemal arch
NK18-D1-028.2	NK18-D1-000	NK18-D1-028			hemal arch	hemal arch
NK18-D1-028.3	NK18-D1-000	NK18-D1-028			rib	rib
NK18-D1-028.4	NK18-D1-000	NK18-D1-028			rib	rib
NK18-D1-028.5	NK18-D1-000	NK18-D1-028			rib	rib
NK18-D1-029.1	NK18-D1-000	NK18-D1-029			skull-plate	L. prefrontal
NK18-D1-029.2	NK18-D1-000	NK18-D1-029			neural arch	neural arch
NK18-D1-031	NK18-D1-000	NK18-D1-031			intercentrum	intercentrum
NK18-D1-032	NK18-D1-000	NK18-D1-032			neural arch	neural arch
NK18-D1-033	NK18-D1-000	NK18-D1-033			humerus	R. humerus
NK18-D2-001.1	NK18-D1-000	NK18-D2-001			rib	rib
NK18-D2-001.2	NK18-D1-000	NK18-D2-001			rib	rib
NK18-D2-002		NK18-D2-002			rib	rib
NK18-E0-001		NK18-E0-001			ulna	R. ulna
NK18-E1-000A-1		NK18-E1-000A			clavicle	R. clavicle
NK18-E1-000A-2		NK18-E1-000A			ischium	L. ischium
NK18-E1-000A-3		NK18-E1-000A			rib	rib
NK18-E1-000C		NK18-E1-000C			NA	NA
NK18-E1-000D.1	NK18-E1-000D	NK18-E1-000D	UWGM 7327		skull-plate	NA
NK18-E1-000D.10	NK18-E1-000D	NK18-E1-000D	UWGM 7327		NA	L. lacrimal
NK18-E1-000D.11	NK18-E1-000D	NK18-E1-000D	UWGM 7327		NA	L. septomaxilla
NK18-E1-000D.12	NK18-E1-000D	NK18-E1-000D	UWGM 7327		NA	R. vomer
NK18-E1-000D.13	NK18-E1-000D	NK18-E1-000D	UWGM 7327		NA	L. vomer
NK18-E1-000D.14	NK18-E1-000D	NK18-E1-000D	UWGM 7327		NA	L. palatine
NK18-E1-000D.15	NK18-E1-000D	NK18-E1-000D	UWGM 7327		NA	Parasphenoid
NK18-E1-000D.16	NK18-E1-000D	NK18-E1-000D	UWGM 7327		mandible	NA
NK18-E1-000D.17	NK18-E1-000D	NK18-E1-000D	UWGM 7327		NA	R. dentary
NK18-E1-000D.18	NK18-E1-000D	NK18-E1-000D	UWGM 7327		NA	R. splenial
NK18-E1-000D.19	NK18-E1-000D	NK18-E1-000D	UWGM 7327		NA	R. postsplenial
NK18-E1-000D.2	NK18-E1-000D	NK18-E1-000D	UWGM 7327		NA	R. premaxilla
NK18-E1-000D.20	NK18-E1-000D	NK18-E1-000D	UWGM 7327		NA	R. coronoid 1
NK18-E1-000D.21	NK18-E1-000D	NK18-E1-000D	UWGM 7327		NA	R. coronoid 2
NK18-E1-000D.22	NK18-E1-000D	NK18-E1-000D	UWGM 7327		NA	R. angular
NK18-E1-000D.23	NK18-E1-000D	NK18-E1-000D	UWGM 7327		mandible	NA
NK18-E1-000D.24	NK18-E1-000D	NK18-E1-000D	UWGM 7327		NA	L. dentary
NK18-E1-000D.25	NK18-E1-000D	NK18-E1-000D	UWGM 7327		NA	L. splenial
NK18-E1-000D.26	NK18-E1-000D	NK18-E1-000D	UWGM 7327		NA	L. postsplenial
NK18-E1-000D.27	NK18-E1-000D	NK18-E1-000D	UWGM 7327		NA	L. coronoid 1
NK18-E1-000D.3	NK18-E1-000D	NK18-E1-000D	UWGM 7327		NA	L. premaxilla
NK18-E1-000D.4	NK18-E1-000D	NK18-E1-000D	UWGM 7327		NA	R. maxilla
NK18-E1-000D.5	NK18-E1-000D	NK18-E1-000D	UWGM 7327		NA	L. maxilla
NK18-E1-000D.6	NK18-E1-000D	NK18-E1-000D	UWGM 7327		NA	R. nasal
NK18-E1-000D.7	NK18-E1-000D	NK18-E1-000D	UWGM 7327		NA	L. nasal
NK18-E1-000D.8	NK18-E1-000D	NK18-E1-000D	UWGM 7327		NA	R. frontal
NK18-E1-000D.9	NK18-E1-000D	NK18-E1-000D	UWGM 7327		NA	L. frontal
NK18-E1-001		NK18-E1-001			NA	NA
NK18-E1-002		NK18-E1-002			tibia	NA
NK18-E1-003		NK18-E1-003			skull-plate	NA
NK18-E1-005		NK18-E1-005			NA	NA
NK18-E1-006.1		NK18-E1-006			intercentrum	intercentrum
NK18-E1-006.2		NK18-E1-006			intercentrum	intercentrum
NK18-E1-006.3		NK18-E1-006			neural arch	neural arch
NK18-E1-006.4		NK18-E1-006			neural arch	neural arch
NK18-E1-006.5		NK18-E1-006			rib	rib
NK18-E1-006.6		NK18-E1-006			rib	rib
NK18-E1-007.1		NK18-E1-007			tibia	L. tibia
NK18-E1-007.2		NK18-E1-007			autopod	autopod indet
NK18-E1-008.1		NK18-E1-008			autopod	phalanx
NK18-E1-008.2		NK18-E1-008			intercentrum	intercentrum
NK18-E1-008.3		NK18-E1-008			clavicle	R. clavicle
NK18-E1-009		NK18-E1-009			NA	NA
NK18-E1-010		NK18-E1-010			NA	NA
NK18-E1-011		NK18-E1-011			NA	NA
NK18-E1-012.1		NK18-E1-012			fibula	R. fibula
NK18-E1-012.2		NK18-E1-012			rib	rib
NK18-E1-012.3		NK18-E1-012			intercentrum	intercentrum
NK18-E1-012.4		NK18-E1-012			hemal arch	hemal arch
NK18-E2-000B	NK18-E2-000B	NK18-E2-000B			NA	NA
NK18-E2-002	NK18-D1-000	NK18-E2-002			NA	NA
NK18-E2-003.1		NK18-E2-003			femur	L. femur
NK18-E2-003.2		NK18-E2-003			ilium	R. ilium
NK18-E2-003.3		NK18-E2-003			rib	rib
NK18-E2-004.1		NK18-E2-004			skull-epi+stapes	stapes
NK18-E2-004.2		NK18-E2-004			intercentrum	intercentrum
NK18-E2-004.3		NK18-E2-004			hemal arch	hemal arch
NK18-E2-004.4		NK18-E2-004			skull-plate	NA
NK18-E2-005		NK18-E2-005			skull-plate	NA
NK18-E2-006		NK18-E2-006			mandible	NA
NK18-E2-007		NK18-E2-007			neural arch	neural arch
NK18-E2-008		NK18-E2-008			NA	NA
NK18-E2-009		NK18-E2-009			NA	NA
NK18-E2-010.1		NK18-E2-010			intercentrum	intercentrum
NK18-E2-010.2		NK18-E2-010			intercentrum	intercentrum
NK18-E2-010.3		NK18-E2-010			intercentrum	intercentrum
NK18-E2-013		NK18-E2-013			autopod	autopod indet
NK18-E2-014		NK18-E2-014			rib	rib
NK18-E2-015		NK18-E2-015			neural arch	neural arch
NK18-E2-016		NK18-E2-016			skull-basicranium	R. pterygoid
NK18-E2-017	NK18-D1-000	NK18-E2-017			femur	L. femur
NK18-E2-018		NK18-E2-018			NA	NA
NK18-F1-001		NK18-F1-001			intercentrum	intercentrum
NK18-F1-003	NK18-D1-000	NK18-F1-003			skull-basicranium	L. exoccipital
NK18-F1-004	NK18-D1-000	NK18-F1-004			NA	NA
NK18-F1-005	NK18-D1-000	NK18-F1-005			NA	NA
NK18-F1-006.1		NK18-F1-006			intercentrum	intercentrum
NK18-F1-006.2		NK18-F1-006			hemal arch	hemal arch
NK18-F1-006.3		NK18-F1-006			clavicle	NA
NK18-F1-007.1		NK18-F1-007			intercentrum	intercentrum
NK18-F1-007.2		NK18-F1-007			intercentrum	intercentrum
NK18-F1-007.3		NK18-F1-007			intercentrum	intercentrum
NK18-F1-007.4		NK18-F1-007			intercentrum	intercentrum
NK18-F1-008		NK18-F1-008			neural arch	neural arch
NK18-F1-009	NK18-D1-000	NK18-F1-009			rib	rib
NK18-F1-009.1	NK18-D1-000	NK18-F1-009			femur	L. femur
NK18-F1-011		NK18-F1-011			radius	R. radius
NK18-F1-012		NK18-F1-012			neural arch	neural arch
NK18-G1-001		NK18-G1-001			intercentrum	intercentrum
NK18-G1-002		NK18-G1-002			clavicle	L. clavicle
NK18-G1-003		NK18-G1-003			skull-basicranium	R. pterygoid
NK18-G1-004		NK18-G1-004			clavicle	L. clavicle
NK19-A2-704.1		NK19-A2-704.1			NA	NA
NK19-A2-704.2		NK19-A2-704.2			NA	NA
NK19-A2-704.3		NK19-A2-704.3			NA	NA
NK19-A2-704.4		NK19-A2-704.4			NA	NA
NK19-A2-704.5		NK19-A2-704.5			NA	NA
NK19-A2-704.6		NK19-A2-704.6			NA	NA
NK19-A2-704.7		NK19-A2-704.7			NA	NA
NK19-A2-704.8		NK19-A2-704.8			NA	NA
NK19-A2-704.9		NK19-A2-704.9			NA	NA
NK19-A2-705.1		NK19-A2-705.1	UWGM 7054		NA	NA
NK19-A2-705.1-1		NK19-A2-705.1	UWGM 7054		intercentrum	intercentrum
NK19-A2-705.1-2		NK19-A2-705.1	UWGM 7054		rib	rib
NK19-A2-705.1-3		NK19-A2-705.1	UWGM 7054		rib	rib
NK19-A2-705.16		NK19-A2-705.16			NA	NA
NK19-A2-707.6		NK19-A2-707.6	UWGM 7055		rib	rib
NK19-A2-707.7		NK19-A2-707.7			humerus	R. humerus
NK19-A2-707.8-1		NK19-A2-707.8			humerus	L. humerus
NK19-A2-707.8-2		NK19-A2-707.8			intercentrum	intercentrum
NK19-A2-708.12		NK19-A2-708.12			ulna	L. ulna
NK19-A2-708.2		NK19-A2-708.2			NA	NA
NK19-A2-709.1		NK19-A2-709.1			NA	NA
NK19-B1-703.1		NK19-B1-703.1			NA	NA
NK19-B1-703.2		NK19-B1-703.2			NA	NA
NK19-B1-705.2-1		NK19-B1-705.2			NA	NA
NK19-B1-705.2-2		NK19-B1-705.2			NA	NA
NK19-B1-705.2-3		NK19-B1-705.2			NA	NA
NK19-B1-705.2-3.1		NK19-B1-705.2			mandible	L. dentary
NK19-B1-705.2-3.2		NK19-B1-705.2			NA	L. splenial
NK19-B1-705.2-3.3		NK19-B1-705.2			rib	rib
NK19-B1-705.2-4		NK19-B1-705.2			NA	NA
NK19-B1-705.2-4.1		NK19-B1-705.2			hemal arch	hemal arch
NK19-B1-705.2-4.10		NK19-B1-705.2			tibia	L. tibia
NK19-B1-705.2-4.2		NK19-B1-705.2			hemal arch	hemal arch
NK19-B1-705.2-4.3		NK19-B1-705.2			hemal arch	hemal arch
NK19-B1-705.2-4.4		NK19-B1-705.2			intercentrum	intercentrum
NK19-B1-705.2-4.5		NK19-B1-705.2			intercentrum	intercentrum
NK19-B1-705.2-4.6		NK19-B1-705.2			ischium	L. ischium
NK19-B1-705.2-4.7		NK19-B1-705.2			autopod	autopod indet
NK19-B1-705.2-4.8		NK19-B1-705.2			neural arch	neural arch
NK19-B1-705.2-4.9		NK19-B1-705.2			neural arch	neural arch
NK19-B2-706.1		NK19-B2-706.1			clavicle	L. clavicle
NK19-B2-706.13		NK19-B2-706.13			NA	NA
NK19-B2-707.1		NK19-B2-707.1			NA	NA
NK19-B2-707.13		NK19-B2-707.13			NA	NA
NK19-B2-707.16		NK19-B2-707.16			NA	NA
NK19-B2-707.2-1		NK19-B2-707.2			intercentrum	intercentrum
NK19-B2-707.2-2		NK19-B2-707.2			intercentrum	intercentrum
NK19-B2-707.5-1		NK19-B2-707.5			hemal arch	hemal arch
NK19-B2-707.5-2		NK19-B2-707.5			hemal arch	hemal arch
NK19-B2-707.5-3		NK19-B2-707.5			hemal arch	hemal arch
NK19-B2-707.5-4		NK19-B2-707.5			hemal arch	hemal arch
NK19-B2-707.5-5		NK19-B2-707.5			hemal arch	hemal arch
NK19-B2-707.9-1		NK19-B2-707.9			intercentrum	intercentrum
NK19-B2-707.9-2		NK19-B2-707.9			rib	rib
NK19-C2-705.13		NK19-C2-705.13			NA	NA
NK19-C2-706.10		NK19-C2-706.10			intercentrum	intercentrum
NK19-C2-706.11		NK19-C2-706.11			NA	NA
NK19-C2-706.12		NK19-C2-706.12			rib	rib
NK19-C2-706.19		NK19-C2-706.19			NA	NA
NK19-C2-706.20		NK19-C2-706.20			hemal arch	hemal arch
NK19-C2-706.4		NK19-C2-706.4			NA	NA
NK19-C2-706.5		NK19-C2-706.5			NA	NA
NK19-C2-706.6		NK19-C2-706.6			NA	NA
NK19-C2-708.10-1		NK19-C2-708.10			intercentrum	intercentrum
NK19-C2-708.10-2		NK19-C2-708.10			skull-basicranium	R. pterygoid
NK19-C2-708.13		NK19-C2-708.13			NA	NA
NK19-C2-708.14		NK19-C2-708.14			NA	NA
NK19-C2-708.6		NK19-C2-708.6			NA	NA
NK19-C2-708.7		NK19-C2-708.7			rib	rib
NK19-C2-708.8-1		NK19-C2-708.8			intercentrum	intercentrum
NK19-C2-708.8-2		NK19-C2-708.8			intercentrum	intercentrum
NK19-C2-708.8-3		NK19-C2-708.8			intercentrum	intercentrum
NK19-C2-708.8-4		NK19-C2-708.8			rib	rib
NK19-C2-708.9		NK19-C2-708.9			intercentrum	intercentrum
NK19-D1-705.5		NK19-D1-705.5			NA	NA
NK19-D1-705.6		NK19-D1-705.6			NA	NA
NK19-D1-705.7		NK19-D1-705.7			NA	NA
NK19-D2-705.10		NK19-D2-705.10			NA	NA
NK19-D2-705.11		NK19-D2-705.11			NA	NA
NK19-D2-705.12		NK19-D2-705.12			NA	NA
NK19-D2-705.3		NK19-D2-705.3			NA	NA
NK19-D2-705.4		NK19-D2-705.4			NA	NA
NK19-D2-705.8		NK19-D2-705.8			NA	NA
NK19-D2-705.9-1		NK19-D2-705.9			intercentrum	intercentrum
NK19-D2-705.9-2		NK19-D2-705.9			rib	intercentrum
NK19-D2-705.9-3		NK19-D2-705.9			rib	rib
NK19-D2-706.15		NK19-D2-706.15			intercentrum	intercentrum
NK19-D2-706.18		NK19-D2-706.18			scapula	R. scapula
NK19-D2-706.2		NK19-D2-706.2			humerus	R. humerus
NK19-D2-706.3		NK19-D2-706.3			NA	NA
NK19-D2-706.9		NK19-D2-706.9			NA	NA
NK19-D2-707.10		NK19-D2-707.10			NA	NA
NK19-D2-707.11-1		NK19-D2-707.11			intercentrum	intercentrum
NK19-D2-707.11-2		NK19-D2-707.11			autopod	metapodial
NK19-D2-707.14-1		NK19-D2-707.14			rib	rib
NK19-D2-707.14-2		NK19-D2-707.14			skull-plate	NA
NK19-D2-707.17		NK19-D2-707.17			skull-basicranium	NA
NK19-D2-707.17-1		NK19-D2-707.17			NA	L. pterygoid
NK19-D2-707.17-2		NK19-D2-707.17			NA	L. exoccipital
NK19-D2-708.1-1		NK19-D2-708.1			intercentrum	intercentrum
NK19-D2-708.1-2		NK19-D2-708.1			intercentrum	intercentrum
NK19-D2-708.1-3		NK19-D2-708.1			intercentrum	intercentrum
NK19-D2-708.1-4		NK19-D2-708.1			intercentrum	intercentrum
NK19-D2-708.1-5		NK19-D2-708.1			mandible	L. dentary
NK19-D2-708.3		NK19-D2-708.3			intercentrum	intercentrum
NK19-D2-708.4		NK19-D2-708.4			mandible	NA
NK19-D2-708.5		NK19-D2-708.5			NA	NA
NK19-D2-709.2		NK19-D2-709.2			NA	NA
NK19-E2-705.14-1		NK19-E2-705.14			skull-basicranium	R. pterygoid
NK19-E2-705.14-2		NK19-E2-705.14			skull-plate	L. quadratojugal
NK19-E2-705.14-3		NK19-E2-705.14			NA	L. squamosal
NK19-E2-705.14-4		NK19-E2-705.14			NA	L. jugal
NK19-E2-705.15		NK19-E2-705.15			NA	NA
NK19-E2-706.16		NK19-E2-706.16			NA	NA
NK19-E2-706.17		NK19-E2-706.17			NA	NA
NK19-E2-706.7		NK19-E2-706.7			NA	NA
NK19-E2-706.8		NK19-E2-706.8			NA	NA
NK19-E2-707.18		NK19-E2-707.18			NA	NA
NK19-F2-706.14		NK19-F2-706.14			intercentrum	intercentrum
NK19-F2-707.12		NK19-F2-707.12			cleithrum	L. cleithrum
NK19-F2-707.15		NK19-F2-707.15			NA	NA
NK19-F2-708.11		NK19-F2-708.11			NA	NA
NK15.1.001		Nobby Knob D1 7/29-7/30 (NK15)	UWGM 7275		cranium	NA
NK15.1.001-1		Nobby Knob D1 7/29-7/30 (NK15)	UWGM 7275		NA	R. maxilla
NK15.1.001-10		Nobby Knob D1 7/29-7/30 (NK15)	UWGM 7275		NA	R. exoccipital
NK15.1.001-11		Nobby Knob D1 7/29-7/30 (NK15)	UWGM 7275		NA	R. stapes
NK15.1.001-12		Nobby Knob D1 7/29-7/30 (NK15)	UWGM 7275		NA	L. postparietal
NK15.1.001-2		Nobby Knob D1 7/29-7/30 (NK15)	UWGM 7275		NA	R. jugal
NK15.1.001-3		Nobby Knob D1 7/29-7/30 (NK15)	UWGM 7275		NA	R. postorbital
NK15.1.001-4		Nobby Knob D1 7/29-7/30 (NK15)	UWGM 7275		NA	R. supratemporal
NK15.1.001-5		Nobby Knob D1 7/29-7/30 (NK15)	UWGM 7275		NA	R. squamosal
NK15.1.001-6		Nobby Knob D1 7/29-7/30 (NK15)	UWGM 7275		NA	R. parietal
NK15.1.001-7		Nobby Knob D1 7/29-7/30 (NK15)	UWGM 7275		NA	R. tabular
NK15.1.001-8		Nobby Knob D1 7/29-7/30 (NK15)	UWGM 7275		NA	R. postparietal
NK15.1.001-9		Nobby Knob D1 7/29-7/30 (NK15)	UWGM 7275		NA	R. quadratojugal
NK15.1.002		Nobby Knob D1 7/29-7/30 (NK15)	UWGM 7276		skull-basicranium	L. exoccipital
NK15.1.003		Nobby Knob D1 7/29-7/30 (NK15)	UWGM 7277		skull-plate	NA
NK15.1.003-1		Nobby Knob D1 7/29-7/30 (NK15)	UWGM 7277		NA	Parasphenoid
NK15.1.003-2		Nobby Knob D1 7/29-7/30 (NK15)	UWGM 7278		NA	rib
NK15.1.004		Nobby Knob D1 7/29-7/30 (NK15)	UWGM 7279		clavicle	R. clavicle
NK15.1.005		Nobby Knob D1 7/29-7/30 (NK15)	UWGM 7280		skull-plate	NA
NK15.1.005-1		Nobby Knob D1 7/29-7/30 (NK15)	UWGM 7280		NA	R. squamosal
NK15.1.005-2		Nobby Knob D1 7/29-7/30 (NK15)	UWGM 7280		NA	R. tabular
NK18-A0-000.1	NK18-A0-000				hemal arch	hemal arch
NK18-A0-000.2	NK18-A0-000				intercentrum	intercentrum
NK18-A1-000	NK18-A1-000A				interclavicle	interclavicle
NK18-A1-000.1	NK18-A1-000A				skull-plate	R. postorbital
NK18-A1-000.2	NK18-A1-000A				neural arch	neural arch
NK18-A1-001					rib	rib
NK18-A1-002					femur	R. femur
NK18-A1-003					NA	NA
NK18-A1-004					rib	rib
NK18-A1-005					intercentrum	intercentrum
NK18-A1-006					NA	NA
NK18-A1-007					NA	NA
NK18-A1-010					intercentrum	intercentrum
NK18-A1-011					skull-plate	L. palatine
NK18-A2-002					NA	NA
NK18-A2-003					NA	NA
NK18-B0-000A	NK18-B0-000				intercentrum	intercentrum
NK18-B0-000B	NK18-B0-000				clavicle	R. clavicle
NK18-B0-000C	NK18-B0-000				intercentrum	intercentrum
NK18-B0-000D	NK18-B0-000				NA	NA
NK18-B0-000E	NK18-B0-000				rib	rib
NK18-B0-001					intercentrum	intercentrum
NK18-FL002					tibia	R. tibia
NK18-FL004					intercentrum	intercentrum
NK18-FL005					NA	NA
NK18-FL006					intercentrum	intercentrum
NK18-FL008					intercentrum	intercentrum
NK18-FL013					intercentrum	intercentrum
NK18-FL016					NA	NA
NK18-FL019					NA	NA
NK18-FL020					NA	NA
NK18-FL022					NA	NA
NK18-FL024					cleithrum	R. cleithrum
NK18-FL029					intercentrum	intercentrum
NK18-FL030					NA	NA
NK18-FL031					NA	NA
NK18-FL032					NA	NA
NK18-FL033					femur	L. femur
NK18-FL038					NA	NA
NK18-JK001					NA	NA
NK18-JK002	NK18-D1-000				rib	rib
NK19-A2-706.21	NK19-A2-706.21				NA	NA
NK19-A2-706.21-1	NK19-A2-706.21		UWGM 7055		humerus	L. humerus
NK19-A2-706.21-10	NK19-A2-706.21		UWGM 7055		neural arch	neural arch
NK19-A2-706.21-10b	NK19-A2-706.21		UWGM 7055		neural arch	neural arch
NK19-A2-706.21-11	NK19-A2-706.21		UWGM 7055		rib	rib
NK19-A2-706.21-2	NK19-A2-706.21		UWGM 7055		rib	rib
NK19-A2-706.21-3	NK19-A2-706.21		UWGM 7055		rib	rib
NK19-A2-706.21-4	NK19-A2-706.21		UWGM 7055		intercentrum	intercentrum
NK19-A2-706.21-5	NK19-A2-706.21				intercentrum	intercentrum
NK19-A2-706.21-6	NK19-A2-706.21		UWGM 7055		intercentrum	intercentrum
NK19-A2-706.21-7	NK19-A2-706.21		UWGM 7055		intercentrum	intercentrum
NK19-A2-706.21-8	NK19-A2-706.21		UWGM 7055		intercentrum	intercentrum
NK19-A2-706.21-9	NK19-A2-706.21		UWGM 7055		neural arch	neural arch
NK19-B2-707.3					NA	NA
NK19-B2-707.4					NA	NA
NK19-C2-709.3	NK19-C2-709.3 (NKAD)				NA	NA
NKAC.001	NK18-D1-000 (NKAC)				clavicle	L. clavicle
NKAC.002.1	NK18-D1-000 (NKAC)				scapula	R. scapula
NKAC.002.10-1	NK18-D1-000 (NKAC)				neural arch	neural arch
NKAC.002.10-2	NK18-D1-000 (NKAC)				neural arch	neural arch
NKAC.002.2	NK18-D1-000 (NKAC)				intercentrum	intercentrum
NKAC.002.3	NK18-D1-000 (NKAC)				intercentrum	intercentrum
NKAC.002.4	NK18-D1-000 (NKAC)				intercentrum	intercentrum
NKAC.002.5	NK18-D1-000 (NKAC)				autopod	autopod indet
NKAC.002.6	NK18-D1-000 (NKAC)				rib	rib
NKAC.002.7-1 (dashes for paired element)	NK18-D1-000 (NKAC)				neural arch	neural arch
NKAC.002.7-2	NK18-D1-000 (NKAC)				neural arch	neural arch
NKAC.002.8	NK18-D1-000 (NKAC)				neural arch	neural arch
NKAC.002.9	NK18-D1-000 (NKAC)				rib	rib
NKAC.003	NK18-D1-000 (NKAC)		UWGM 7050		femur	L. femur
NKAC.005	NK18-D1-000 (NKAC)				atlas	atlas
NKAC.006	NK18-D1-000 (NKAC)				autopod	metapodial
NKAC.008	NK18-D1-000 (NKAC)				interclavicle	interclavicle
NKAC.009	NK18-D1-000 (NKAC)				rib	rib
NKAC.010	NK18-D1-000 (NKAC)				cleithrum	L. cleithrum
NKAC.011	NK18-D1-000 (NKAC)		UWGM 7051		rib	rib
NKAC.013	NK18-D1-000 (NKAC)				autopod	phalanx
NKAC.014	NK18-D1-000 (NKAC)				skull-plate	L. frontal
NKAC.015	NK18-D1-000 (NKAC)				interclavicle	interclavicle
NKAC.016	NK18-D1-000 (NKAC)				skull-plate	R. quadratojugal
NKAC.017	NK18-D1-000 (NKAC)				clavicle	R. clavicle
NKAC.018	NK18-D1-000 (NKAC)				interclavicle	interclavicle
NKAC.019	NK18-D1-000 (NKAC)				interclavicle	interclavicle
NKAC.020	NK18-D1-000 (NKAC)		UWGM 7052		intercentrum	intercentrum
NKAC.021	NK18-D1-000 (NKAC)		UWGM 7053		intercentrum	intercentrum
NKAC.022	NK18-D1-000 (NKAC)				autopod	autopod indet
NKAC.023	NK18-D1-000 (NKAC)				NA	NA
NKAC.023.1	NK18-D1-000 (NKAC)				intercentrum	intercentrum
NKAC.023.2	NK18-D1-000 (NKAC)				intercentrum	intercentrum
NKAC.023.3	NK18-D1-000 (NKAC)				intercentrum	intercentrum
NKAC.023.4	NK18-D1-000 (NKAC)				rib	rib
NKAC.024	NK18-D1-000 (NKAC)				NA	NA
NKAC.025	NK18-D1-000 (NKAC)				NA	NA
NKAC.025.1	NK18-D1-000 (NKAC)				intercentrum	intercentrum
NKAC.025.2	NK18-D1-000 (NKAC)				intercentrum	intercentrum
NKAC.025.3	NK18-D1-000 (NKAC)				hemal arch	hemal arch
NKAC.026	NK18-D1-000 (NKAC)				skull-plate	L. tabular
NKAC.027	NK18-D1-000 (NKAC)				NA	NA
NKAC.027.1	NK18-D1-000 (NKAC)				intercentrum	intercentrum
NKAC.027.2	NK18-D1-000 (NKAC)				neural arch	neural arch
NKAC.027.3	NK18-D1-000 (NKAC)				neural arch	neural arch
NKAC.028	NK18-D1-000 (NKAC)				autopod	phalanx
NKAC.029	NK18-D1-000 (NKAC)				skull-plate	L. frontal
NKAC.030	NK18-D1-000 (NKAC)				skull-plate	R. squamosal
NKAC.031	NK18-D1-000 (NKAC)				skull-plate	R. jugal
NKAC.032	NK18-D1-000 (NKAC)			91.9	mandible	L. dentary
NKAC.033	NK18-D1-000 (NKAC)				NA	NA
NKAC.034	NK18-D1-000 (NKAC)				autopod	autopod indet
NKAC.035	NK18-D1-000 (NKAC)				autopod	phalanx
NKAC.036	NK18-D1-000 (NKAC)				interclavicle	interclavicle
NKAC.037	NK18-D1-000 (NKAC)			77.9	NA	NA
NKAC.038	NK18-D1-000 (NKAC)				intercentrum	intercentrum
NKAC.039	NK18-D1-000 (NKAC)				rib	rib
NKAC.040	NK18-D1-000 (NKAC)				autopod	autopod indet
NKAC.041	NK18-D1-000 (NKAC)				autopod	autopod indet
NKAC.042	NK18-D1-000 (NKAC)				intercentrum	intercentrum
NKAC.043	NK18-D1-000 (NKAC)			14.1	rib	rib
NKAC.044	NK18-D1-000 (NKAC)				rib	rib
NKAC.046	NK18-D1-000 (NKAC)				interclavicle	interclavicle
NKAC.047	NK18-D1-000 (NKAC)				autopod	phalanx
NKAC.048	NK18-D1-000 (NKAC)				ilium	R. ilium
NKAC.049	NK18-D1-000 (NKAC)				NA	NA
NKAC.050	NK18-D1-000 (NKAC)			173.9	femur	R. femur
NKAC.051	NK18-D1-000 (NKAC)				cranium	NA
NKAC.051.1	NK18-D1-000 (NKAC)				NA	R. maxilla
NKAC.051.10	NK18-D1-000 (NKAC)				NA	R. postorbital
NKAC.051.11	NK18-D1-000 (NKAC)				NA	L. postorbital
NKAC.051.12	NK18-D1-000 (NKAC)				NA	R. parietal
NKAC.051.13	NK18-D1-000 (NKAC)				NA	L. parietal
NKAC.051.14	NK18-D1-000 (NKAC)				NA	R. postparietal
NKAC.051.15	NK18-D1-000 (NKAC)				NA	L. postparietal
NKAC.051.16	NK18-D1-000 (NKAC)				NA	R. squamosal
NKAC.051.17	NK18-D1-000 (NKAC)				NA	L. squamosal
NKAC.051.18	NK18-D1-000 (NKAC)				NA	R. supratemporal
NKAC.051.19	NK18-D1-000 (NKAC)				NA	L. supratemporal
NKAC.051.2	NK18-D1-000 (NKAC)				NA	L. maxilla
NKAC.051.20	NK18-D1-000 (NKAC)				NA	R. tabular
NKAC.051.21	NK18-D1-000 (NKAC)				NA	L. tabular
NKAC.051.22	NK18-D1-000 (NKAC)				NA	R. quadratojugal
NKAC.051.23	NK18-D1-000 (NKAC)				NA	L. quadratojugal
NKAC.051.24	NK18-D1-000 (NKAC)				NA	L. quadrate
NKAC.051.25	NK18-D1-000 (NKAC)				NA	R. vomer
NKAC.051.26	NK18-D1-000 (NKAC)				NA	R. palatine
NKAC.051.27	NK18-D1-000 (NKAC)				NA	R. ectopterygoid
NKAC.051.28	NK18-D1-000 (NKAC)				NA	Parasphenoid
NKAC.051.29	NK18-D1-000 (NKAC)				NA	R. pterygoid
NKAC.051.3	NK18-D1-000 (NKAC)				NA	R. nasal
NKAC.051.30	NK18-D1-000 (NKAC)				NA	L. pterygoid
NKAC.051.31	NK18-D1-000 (NKAC)				NA	R. exoccipital
NKAC.051.32	NK18-D1-000 (NKAC)				NA	L. exoccipital
NKAC.051.33	NK18-D1-000 (NKAC)				NA	R. stapes
NKAC.051.4	NK18-D1-000 (NKAC)				NA	R. prefrontal
NKAC.051.5	NK18-D1-000 (NKAC)				NA	R. lacrimal
NKAC.051.6	NK18-D1-000 (NKAC)				NA	R. jugal
NKAC.051.7	NK18-D1-000 (NKAC)				NA	L. jugal
NKAC.051.8	NK18-D1-000 (NKAC)				NA	R. frontal
NKAC.051.9	NK18-D1-000 (NKAC)				NA	R. postfrontal
NKAC.052	NK18-D1-000 (NKAC)				intercentrum	intercentrum
NKAC.053	NK18-D1-000 (NKAC)				intercentrum	intercentrum
NKAC.054	NK18-D1-000 (NKAC)			146.4	rib	rib
NKAC.055	NK18-D1-000 (NKAC)				rib	rib
NKAC.056	NK18-D1-000 (NKAC)				clavicle	L. clavicle
NKAC.057	NK18-D1-000 (NKAC)				intercentrum	intercentrum
NKAC.058	NK18-D1-000 (NKAC)				intercentrum	intercentrum
NKAC.059	NK18-D1-000 (NKAC)			96.8	rib	rib
NKAC.060	NK18-D1-000 (NKAC)			103.4	rib	rib
NKAC.061	NK18-D1-000 (NKAC)				rib	rib
NKAC.062	NK18-D1-000 (NKAC)			15.2	rib	rib
NKAC.063	NK18-D1-000 (NKAC)				intercentrum	intercentrum
NKAC.064	NK18-D1-000 (NKAC)				rib	rib
NKAC.065	NK18-D1-000 (NKAC)				intercentrum	intercentrum
NKAC.066	NK18-D1-000 (NKAC)				intercentrum	intercentrum
NKAC.067	NK18-D1-000 (NKAC)			154.2	rib	rib
NKAC.068	NK18-D1-000 (NKAC)				NA	NA
NKAC.069	NK18-D1-000 (NKAC)				neural arch	neural arch
NKAC.070	NK18-D1-000 (NKAC)				intercentrum	intercentrum
NKAC.071	NK18-D1-000 (NKAC)				intercentrum	intercentrum
NKAC.072	NK18-D1-000 (NKAC)				intercentrum	intercentrum
NKAC.073	NK18-D1-000 (NKAC)				NA	NA
NKAC.074	NK18-D1-000 (NKAC)				intercentrum	intercentrum
NKAC.075	NK18-D1-000 (NKAC)				intercentrum	intercentrum
NKAC.076	NK18-D1-000 (NKAC)				intercentrum	intercentrum
NKAC.077	NK18-D1-000 (NKAC)			90.4	rib	rib
NKAC.078	NK18-D1-000 (NKAC)				intercentrum	intercentrum
NKAC.079	NK18-D1-000 (NKAC)			112.9	rib	rib
NKAC.080	NK18-D1-000 (NKAC)				intercentrum	intercentrum
NKAC.081	NK18-D1-000 (NKAC)				intercentrum	intercentrum
NKAC.082	NK18-D1-000 (NKAC)			38.3	rib	rib
NKAC.083	NK18-D1-000 (NKAC)				NA	NA
NKAC.084	NK18-D1-000 (NKAC)				intercentrum	intercentrum
NKAC.085	NK18-D1-000 (NKAC)				ilium	R. ilium
NKAC.086	NK18-D1-000 (NKAC)				neural arch	neural arch
NKAC.087	NK18-D1-000 (NKAC)				NA	NA
NKAC.088	NK18-D1-000 (NKAC)				rib	rib
NKAC.089	NK18-D1-000 (NKAC)			56	NA	NA
NKAC.090	NK18-D1-000 (NKAC)				NA	NA
NKAC.091	NK18-D1-000 (NKAC)				NA	NA
NKAC.092	NK18-D1-000 (NKAC)				NA	NA
NKAC.093	NK18-D1-000 (NKAC)			33.4	NA	NA
NKAC.094	NK18-D1-000 (NKAC)				NA	NA
NKAC.095	NK18-D1-000 (NKAC)				NA	NA
NKAC.096	NK18-D1-000 (NKAC)				NA	NA
NKAC.097	NK18-D1-000 (NKAC)				NA	NA
NKAC.098	NK18-D1-000 (NKAC)				NA	NA
NKAC.099	NK18-D1-000 (NKAC)				NA	NA
NKAC.100	NK18-D1-000 (NKAC)				NA	NA
NKAC.101	NK18-D1-000 (NKAC)				NA	NA
NKAC.102	NK18-D1-000 (NKAC)				NA	NA
NKAC.103	NK18-D1-000 (NKAC)			65.6	rib	rib
NKAC.104	NK18-D1-000 (NKAC)			165.6	rib	rib
NKAC.105	NK18-D1-000 (NKAC)				NA	NA
NKAC.106	NK18-D1-000 (NKAC)				NA	NA
NKAC.107	NK18-D1-000 (NKAC)				NA	NA
NKAC.108	NK18-D1-000 (NKAC)			2.5	NA	NA
NKAC.109	NK18-D1-000 (NKAC)				NA	NA
NKAC.110	NK18-D1-000 (NKAC)				NA	NA
NKAC.111	NK18-D1-000 (NKAC)				NA	NA
NKAC.112	NK18-D1-000 (NKAC)				NA	NA
NKAC.113	NK18-D1-000 (NKAC)				NA	NA
NKAC.114	NK18-D1-000 (NKAC)				NA	NA
NKAC.115	NK18-D1-000 (NKAC)				NA	NA
NKAC.116	NK18-D1-000 (NKAC)			161.6	rib	rib
NKAC.117	NK18-D1-000 (NKAC)				intercentrum	intercentrum
NKAC.118	NK18-D1-000 (NKAC)				NA	NA
NKAC.119	NK18-D1-000 (NKAC)				NA	NA
NKAC.120	NK18-D1-000 (NKAC)				intercentrum	intercentrum
NKAC.121	NK18-D1-000 (NKAC)				intercentrum	intercentrum
NKAC.122	NK18-D1-000 (NKAC)				humerus	R. humerus
NKAC.123	NK18-D1-000 (NKAC)				clavicle	L. clavicle
NKAC.125	NK18-D1-000 (NKAC)				intercentrum	intercentrum
NKAD.001	NK19-C2-709.3 (NKAD)			76.5	cleithrum	L. cleithrum
NKAD.002	NK19-C2-709.3 (NKAD)				scapula	R. scapula
NKAD.003	NK19-C2-709.3 (NKAD)			4.5	rib	rib
NKAD.004	NK19-C2-709.3 (NKAD)				rib	rib
NKAD.006	NK19-C2-709.3 (NKAD)				hemal arch	hemal arch
NKAD.007	NK19-C2-709.3 (NKAD)				neural arch	neural arch
NKAD.008	NK19-C2-709.3 (NKAD)				autopod	autopod indet
NKAD.011	NK19-C2-709.3 (NKAD)				NA	NA
NKAD.012	NK19-C2-709.3 (NKAD)				humerus	R. humerus
NKAD.013	NK19-C2-709.3 (NKAD)				rib	rib
NKAD.014	NK19-C2-709.3 (NKAD)				autopod	autopod indet
NKAD.015	NK19-C2-709.3 (NKAD)				autopod	autopod indet
NKAD.016	NK19-C2-709.3 (NKAD)				radius	R. radius
NKAD.017	NK19-C2-709.3 (NKAD)				ulna	R. ulna
NKAD.018	NK19-C2-709.3 (NKAD)				autopod	autopod indet
NKAD.019	NK19-C2-709.3 (NKAD)				autopod	autopod indet
NKAD.020	NK19-C2-709.3 (NKAD)				autopod	autopod indet
NKAD.021	NK19-C2-709.3 (NKAD)				skull-plate	NA
NKAD.021.1	NK19-C2-709.3 (NKAD)				NA	R. prefrontal
NKAD.021.2	NK19-C2-709.3 (NKAD)				NA	R. lacrimal
NKAD.021.3	NK19-C2-709.3 (NKAD)				NA	R. nasal
NKAD.023.1	NK19-C2-709.3 (NKAD)				clavicle	L. clavicle
NKAD.023.2	NK19-C2-709.3 (NKAD)				clavicle	R. clavicle
NKAD.023.3	NK19-C2-709.3 (NKAD)				interclavicle	interclavicle
NKAD.024	NK19-C2-709.3 (NKAD)			143.3	rib	rib
NKAD.025	NK19-C2-709.3 (NKAD)			165.5	rib	rib
NKAD.026	NK19-C2-709.3 (NKAD)				radius	R. radius
NKAD.027	NK19-C2-709.3 (NKAD)			48.8	rib	rib
NKAD.029	NK19-C2-709.3 (NKAD)				interclavicle	interclavicle
NKAD.030	NK19-C2-709.3 (NKAD)				clavicle	R. clavicle
NKAD.031	NK19-C2-709.3 (NKAD)			133.8	rib	rib
NKAD.032	NK19-C2-709.3 (NKAD)			178.8	rib	rib
NKAD.033	NK19-C2-709.3 (NKAD)			160.6	rib	rib
NKAD.034	NK19-C2-709.3 (NKAD)				interclavicle	interclavicle
NKAD.035	NK19-C2-709.3 (NKAD)				intercentrum	intercentrum
NKAD.036	NK19-C2-709.3 (NKAD)				intercentrum	intercentrum
NKAD.037	NK19-C2-709.3 (NKAD)				intercentrum	intercentrum
NKAD.038	NK19-C2-709.3 (NKAD)			84.5	rib	rib
NKAD.039	NK19-C2-709.3 (NKAD)			165.7	rib	rib
NKAD.040	NK19-C2-709.3 (NKAD)				neural arch	neural arch
NKAD.041	NK19-C2-709.3 (NKAD)				neural arch	neural arch
NKAD.042	NK19-C2-709.3 (NKAD)				neural arch	neural arch
NKAD.043	NK19-C2-709.3 (NKAD)				neural arch	neural arch
NKAD.044	NK19-C2-709.3 (NKAD)				neural arch	neural arch
NKAD.045	NK19-C2-709.3 (NKAD)				rib	rib
NKAD.046	NK19-C2-709.3 (NKAD)				rib	rib
NKAD.047	NK19-C2-709.3 (NKAD)				rib	rib
NKAD.048	NK19-C2-709.3 (NKAD)				rib	rib
NKAD.049	NK19-C2-709.3 (NKAD)				rib	rib
NKAD.050	NK19-C2-709.3 (NKAD)				intercentrum	intercentrum
NKAD.051	NK19-C2-709.3 (NKAD)				rib	rib
NKAD.052	NK19-C2-709.3 (NKAD)			58.8	rib	rib
NKAD.053	NK19-C2-709.3 (NKAD)				rib	rib
NKAD.054	NK19-C2-709.3 (NKAD)			46.2	rib	rib
NKAD.055	NK19-C2-709.3 (NKAD)			138.3	rib	rib
NKAD.056	NK19-C2-709.3 (NKAD)			58.5	rib	rib
NKAD.057	NK19-C2-709.3 (NKAD)			156.1	rib	rib
NKAD.058	NK19-C2-709.3 (NKAD)				neural arch	neural arch
NKAD.059	NK19-C2-709.3 (NKAD)				neural arch	neural arch
NKAD.060	NK19-C2-709.3 (NKAD)			120.1	rib	rib
NKAD.061	NK19-C2-709.3 (NKAD)				neural arch	neural arch
NKAD.062	NK19-C2-709.3 (NKAD)			155.4	neural arch	neural arch
NKAD.063	NK19-C2-709.3 (NKAD)				intercentrum	intercentrum
NKAD.064	NK19-C2-709.3 (NKAD)				intercentrum	intercentrum
NKAD.065	NK19-C2-709.3 (NKAD)				intercentrum	intercentrum
NKAD.066	NK19-C2-709.3 (NKAD)				intercentrum	intercentrum
NKAD.067	NK19-C2-709.3 (NKAD)				ischium	R. ischium
NKAD.068	NK19-C2-709.3 (NKAD)				intercentrum	intercentrum
NKAD.069	NK19-C2-709.3 (NKAD)				intercentrum	intercentrum
NKAD.070	NK19-C2-709.3 (NKAD)				intercentrum	intercentrum
NKAD.071	NK19-C2-709.3 (NKAD)			43.5	mandible	NA
NKAD.071.1	NK19-C2-709.3 (NKAD)				NA	L. dentary
NKAD.071.10	NK19-C2-709.3 (NKAD)				NA	L. coronoid 3
NKAD.071.2	NK19-C2-709.3 (NKAD)				NA	L. splenial
NKAD.071.3	NK19-C2-709.3 (NKAD)				NA	L. postsplenial
NKAD.071.4	NK19-C2-709.3 (NKAD)				NA	L. angular
NKAD.071.5	NK19-C2-709.3 (NKAD)				NA	L. surangular
NKAD.071.6	NK19-C2-709.3 (NKAD)				NA	L. articular
NKAD.071.7	NK19-C2-709.3 (NKAD)				NA	L. prearticular
NKAD.071.8	NK19-C2-709.3 (NKAD)				NA	L. coronoid 1
NKAD.071.9	NK19-C2-709.3 (NKAD)				NA	L. coronoid 2
NKAD.072	NK19-C2-709.3 (NKAD)			83.8	mandible	NA
NKAD.072.1	NK19-C2-709.3 (NKAD)				NA	R. dentary
NKAD.072.10	NK19-C2-709.3 (NKAD)				NA	R. coronoid 3
NKAD.072.2	NK19-C2-709.3 (NKAD)				NA	R. splenial
NKAD.072.3	NK19-C2-709.3 (NKAD)				NA	R. postsplenial
NKAD.072.4	NK19-C2-709.3 (NKAD)				NA	R. angular
NKAD.072.5	NK19-C2-709.3 (NKAD)				NA	R. surangular
NKAD.072.6	NK19-C2-709.3 (NKAD)				NA	R. articular
NKAD.072.7	NK19-C2-709.3 (NKAD)				NA	R. prearticular
NKAD.072.8	NK19-C2-709.3 (NKAD)				NA	R. coronoid 1
NKAD.072.9	NK19-C2-709.3 (NKAD)				NA	R. coronoid 2
NKAD.073	NK19-C2-709.3 (NKAD)				skull-plate	NA
NKAD.073.1	NK19-C2-709.3 (NKAD)				NA	R. premaxilla
NKAD.073.2	NK19-C2-709.3 (NKAD)				NA	L. premaxilla
NKAD.073.3	NK19-C2-709.3 (NKAD)				NA	R. maxilla
NKAD.073.4	NK19-C2-709.3 (NKAD)				NA	L. maxilla
NKAD.073.5	NK19-C2-709.3 (NKAD)				NA	R. nasal
NKAD.073.6	NK19-C2-709.3 (NKAD)				NA	L. nasal
NKAD.073.7	NK19-C2-709.3 (NKAD)				NA	Parasphenoid
NKAD.073.8	NK19-C2-709.3 (NKAD)				NA	R. pterygoid
NKAD.073.9	NK19-C2-709.3 (NKAD)				NA	L. pterygoid
NKAD.074	NK19-C2-709.3 (NKAD)				NA	NA
NKAD.075	NK19-C2-709.3 (NKAD)				skull-basicranium	L. pterygoid
NKAD.076	NK19-C2-709.3 (NKAD)			3.8	cleithrum	L. cleithrum
NKAD.077	NK19-C2-709.3 (NKAD)				humerus	L. humerus
NKAD.078	NK19-C2-709.3 (NKAD)			79.2	rib	rib
NKAD.079	NK19-C2-709.3 (NKAD)				intercentrum	intercentrum
NKAD.080	NK19-C2-709.3 (NKAD)				neural arch	neural arch
NKAD.081	NK19-C2-709.3 (NKAD)				skull-basicranium	R. pterygoid
NKAD.082	NK19-C2-709.3 (NKAD)				intercentrum	intercentrum
NKAD.083	NK19-C2-709.3 (NKAD)			68.4	mandible	NA
NKAD.083.1	NK19-C2-709.3 (NKAD)				NA	R. dentary
NKAD.083.2	NK19-C2-709.3 (NKAD)				NA	R. splenial
NKAD.083.3	NK19-C2-709.3 (NKAD)				NA	R. postsplenial
NKAD.083.4	NK19-C2-709.3 (NKAD)				NA	R. coronoid 1
NKAD.083.5	NK19-C2-709.3 (NKAD)				NA	R. coronoid 2
NKAD.083.6	NK19-C2-709.3 (NKAD)				NA	R. angular
NKAD.084	NK19-C2-709.3 (NKAD)			81.3	NA	NA
NKAD.085	NK19-C2-709.3 (NKAD)				skull-plate	R. ectopterygoid
NKAD.086	NK19-C2-709.3 (NKAD)			143.5	radius	R. radius
NKAD.087	NK19-C2-709.3 (NKAD)			23.5	tibia	R. tibia
NKAD.088	NK19-C2-709.3 (NKAD)				skull-plate	NA
NKAD.088.1	NK19-C2-709.3 (NKAD)				NA	R. exoccipital
NKAD.088.2	NK19-C2-709.3 (NKAD)				NA	R. pterygoid
NKAD.088.3	NK19-C2-709.3 (NKAD)				NA	R. quadratojugal
NKAD.088.4	NK19-C2-709.3 (NKAD)				NA	R. quadrate
NKAD.089	NK19-C2-709.3 (NKAD)				NA	NA
NKAD.090	NK19-C2-709.3 (NKAD)			113.7	mandible	NA
NKAD.090.1	NK19-C2-709.3 (NKAD)				NA	R. dentary
NKAD.090.10	NK19-C2-709.3 (NKAD)				NA	R. coronoid 3
NKAD.090.2	NK19-C2-709.3 (NKAD)				NA	R. splenial
NKAD.090.3	NK19-C2-709.3 (NKAD)				NA	R. postsplenial
NKAD.090.4	NK19-C2-709.3 (NKAD)				NA	R. angular
NKAD.090.5	NK19-C2-709.3 (NKAD)				NA	R. surangular
NKAD.090.6	NK19-C2-709.3 (NKAD)				NA	R. prearticular
NKAD.090.7	NK19-C2-709.3 (NKAD)				NA	R. articular
NKAD.090.8	NK19-C2-709.3 (NKAD)				NA	R. coronoid 1
NKAD.090.9	NK19-C2-709.3 (NKAD)				NA	R. coronoid 2
NKAD.091	NK19-C2-709.3 (NKAD)				intercentrum	intercentrum
NKAD.092	NK19-C2-709.3 (NKAD)				intercentrum	intercentrum
NKAD.093	NK19-C2-709.3 (NKAD)				neural arch	neural arch
NKAD.094	NK19-C2-709.3 (NKAD)			82.5	rib	rib
NKAD.095	NK19-C2-709.3 (NKAD)				intercentrum	intercentrum
NKAD.096	NK19-C2-709.3 (NKAD)				interclavicle	interclavicle
NKAD.097	NK19-C2-709.3 (NKAD)			75.9	rib	rib
NKAD.098	NK19-C2-709.3 (NKAD)			69.1	cleithrum	R. cleithrum
NKAD.099	NK19-C2-709.3 (NKAD)				scapula	R. scapula
NKAD.100	NK19-C2-709.3 (NKAD)			122.6	rib	rib
NKAD.101	NK19-C2-709.3 (NKAD)				cranium	NA
NKAD.101.1	NK19-C2-709.3 (NKAD)				NA	R. exoccipital
NKAD.101.10	NK19-C2-709.3 (NKAD)				NA	R. squamosal
NKAD.101.11	NK19-C2-709.3 (NKAD)				NA	L. tabular
NKAD.101.2	NK19-C2-709.3 (NKAD)				NA	L. exoccipital
NKAD.101.3	NK19-C2-709.3 (NKAD)				NA	Parasphenoid
NKAD.101.4	NK19-C2-709.3 (NKAD)				NA	R. pterygoid
NKAD.101.5	NK19-C2-709.3 (NKAD)				NA	L. pterygoid
NKAD.101.6	NK19-C2-709.3 (NKAD)				NA	R. quadrate
NKAD.101.7	NK19-C2-709.3 (NKAD)				NA	L. quadrate
NKAD.101.8	NK19-C2-709.3 (NKAD)				NA	R. quadratojugal
NKAD.101.9	NK19-C2-709.3 (NKAD)				NA	L. quadratojugal
NKAD.102	NK19-C2-709.3 (NKAD)				NA	NA
NKAD.103	NK19-C2-709.3 (NKAD)				femur	L. femur
NKAD.104	NK19-C2-709.3 (NKAD)				mandible	NA
NKAD.104.1	NK19-C2-709.3 (NKAD)				NA	R. dentary
NKAD.104.2	NK19-C2-709.3 (NKAD)				NA	R. splenial
NKAD.105	NK19-C2-709.3 (NKAD)				cranium	NA
NKAD.105.1	NK19-C2-709.3 (NKAD)				NA	R. premaxilla
NKAD.105.10	NK19-C2-709.3 (NKAD)				NA	R. postfrontal
NKAD.105.11	NK19-C2-709.3 (NKAD)				NA	L. postfrontal
NKAD.105.12	NK19-C2-709.3 (NKAD)				NA	R. parietal
NKAD.105.13	NK19-C2-709.3 (NKAD)				NA	L. parietal
NKAD.105.14	NK19-C2-709.3 (NKAD)				NA	R. jugal
NKAD.105.15	NK19-C2-709.3 (NKAD)				NA	R. quadratojugal
NKAD.105.16	NK19-C2-709.3 (NKAD)				NA	R. squamosal
NKAD.105.17	NK19-C2-709.3 (NKAD)				NA	R. supratemporal
NKAD.105.18	NK19-C2-709.3 (NKAD)				NA	R. tabular
NKAD.105.2	NK19-C2-709.3 (NKAD)				NA	L. premaxilla
NKAD.105.3	NK19-C2-709.3 (NKAD)				NA	R. maxilla
NKAD.105.4	NK19-C2-709.3 (NKAD)				NA	R. nasal
NKAD.105.5	NK19-C2-709.3 (NKAD)				NA	L. nasal
NKAD.105.6	NK19-C2-709.3 (NKAD)				NA	R. prefrontal
NKAD.105.7	NK19-C2-709.3 (NKAD)				NA	L. prefrontal
NKAD.105.8	NK19-C2-709.3 (NKAD)				NA	R. frontal
NKAD.105.9	NK19-C2-709.3 (NKAD)				NA	L. frontal
NKAD.106	NK19-C2-709.3 (NKAD)				ilium	L. ilium
NKAD.107	NK19-C2-709.3 (NKAD)				autopod	autopod indet
NKAD.108	NK19-C2-709.3 (NKAD)			161	mandible	NA
NKAD.108.1	NK19-C2-709.3 (NKAD)				NA	R. dentary
NKAD.108.2	NK19-C2-709.3 (NKAD)				NA	R. splenial
NKAD.108.3	NK19-C2-709.3 (NKAD)				NA	R. postsplenial
NKAD.108.4	NK19-C2-709.3 (NKAD)				NA	R. coronoid 1
NKAD.108.5	NK19-C2-709.3 (NKAD)				NA	R. coronoid 2
NKAD.109	NK19-C2-709.3 (NKAD)			53.4	femur	R. femur
NKAD.110	NK19-C2-709.3 (NKAD)			101.3	mandible	L. postsplenial
NKAD.111	NK19-C2-709.3 (NKAD)			143.8	rib	rib
NKAD.112	NK19-C2-709.3 (NKAD)				NA	NA
NKAD.113	NK19-C2-709.3 (NKAD)				clavicle	L. clavicle
NKAD.114	NK19-C2-709.3 (NKAD)			179.1	rib	rib
NKAD.115	NK19-C2-709.3 (NKAD)				clavicle	R. clavicle
NKAD.116	NK19-C2-709.3 (NKAD)				clavicle	R. clavicle
NKAD.117	NK19-C2-709.3 (NKAD)				autopod	autopod indet
NKAD.118	NK19-C2-709.3 (NKAD)				autopod	autopod indet
NKAD.119	NK19-C2-709.3 (NKAD)				autopod	autopod indet
NKAD.120	NK19-C2-709.3 (NKAD)				rib	rib
NKAD.121	NK19-C2-709.3 (NKAD)			59	NA	NA
NKAD.122	NK19-C2-709.3 (NKAD)				clavicle	L. clavicle
NKAD.124	NK19-C2-709.3 (NKAD)				intercentrum	intercentrum
NKAD.125	NK19-C2-709.3 (NKAD)				neural arch	neural arch
NKAD.126	NK19-C2-709.3 (NKAD)				neural arch	neural arch
NKAD.127	NK19-C2-709.3 (NKAD)				intercentrum	intercentrum
NKAD.128	NK19-C2-709.3 (NKAD)				rib	rib
NKAD.130	NK19-C2-709.3 (NKAD)				intercentrum	intercentrum
NKAD.131	NK19-C2-709.3 (NKAD)			70.7	cleithrum	L. cleithrum
NKAD.132	NK19-C2-709.3 (NKAD)				autopod	autopod indet
NKAD.133	NK19-C2-709.3 (NKAD)			164.4	rib	rib
NKAD.134	NK19-C2-709.3 (NKAD)			169.5	rib	rib
NKAD.135	NK19-C2-709.3 (NKAD)				neural arch	neural arch
NKAD.136	NK19-C2-709.3 (NKAD)				skull-plate	NA
NKAD.136.1	NK19-C2-709.3 (NKAD)				NA	R. premaxilla
NKAD.136.2	NK19-C2-709.3 (NKAD)				NA	R. maxilla
NKAD.136.3	NK19-C2-709.3 (NKAD)				NA	R. nasal
NKAD.136.4	NK19-C2-709.3 (NKAD)				NA	R. lacrimal
NKAD.136.5	NK19-C2-709.3 (NKAD)				NA	R. prefrontal
NKAD.137	NK19-C2-709.3 (NKAD)			112.9	rib	rib
NKAD.138	NK19-C2-709.3 (NKAD)			96.7	mandible	NA
NKAD.138.1	NK19-C2-709.3 (NKAD)				NA	L. dentary
NKAD.138.2	NK19-C2-709.3 (NKAD)				NA	L. splenial
NKAD.138.3	NK19-C2-709.3 (NKAD)				NA	L. postsplenial
NKAD.139	NK19-C2-709.3 (NKAD)				intercentrum	intercentrum
NKAD.140	NK19-C2-709.3 (NKAD)				intercentrum	intercentrum
NKAD.141	NK19-C2-709.3 (NKAD)				intercentrum	intercentrum
NKAD.142	NK19-C2-709.3 (NKAD)			18	rib	rib
NKAD.143	NK19-C2-709.3 (NKAD)			60	rib	rib
NKAD.144	NK19-C2-709.3 (NKAD)			60.8	rib	rib
NKAD.145	NK19-C2-709.3 (NKAD)			57.3	rib	rib
NKAD.146	NK19-C2-709.3 (NKAD)			14	rib	rib
NKAD.147	NK19-C2-709.3 (NKAD)				NA	NA
NKAD.148	NK19-C2-709.3 (NKAD)				intercentrum	intercentrum
NKAD.149	NK19-C2-709.3 (NKAD)				neural arch	neural arch
NKAD.150	NK19-C2-709.3 (NKAD)				rib	rib
NKAD.151	NK19-C2-709.3 (NKAD)			9	rib	rib
NKAD.152	NK19-C2-709.3 (NKAD)			54.3	rib	rib
NKAD.153	NK19-C2-709.3 (NKAD)			66.7	rib	rib
NKAD.154	NK19-C2-709.3 (NKAD)				NA	NA
NKAD.155	NK19-C2-709.3 (NKAD)				neural arch	neural arch
NKAD.155-1	NK19-C2-709.3 (NKAD)				neural arch	neural arch
NKAD.156	NK19-C2-709.3 (NKAD)				autopod	phalanx
NKAD.158	NK19-C2-709.3 (NKAD)				rib	rib
NKAD.159	NK19-C2-709.3 (NKAD)				neural arch	neural arch
NKAD.160	NK19-C2-709.3 (NKAD)			54.2	autopod	autopod indet
NKAD.161	NK19-C2-709.3 (NKAD)			34.1	autopod	metapodial
NKAD.162	NK19-C2-709.3 (NKAD)				NA	NA
NKAD.164	NK19-C2-709.3 (NKAD)			154.3	hemal arch	hemal arch
NKAD.165	NK19-C2-709.3 (NKAD)				neural arch	neural arch
NKAD.166	NK19-C2-709.3 (NKAD)				neural arch	neural arch
NKAD.167	NK19-C2-709.3 (NKAD)				NA	NA
NKAD.168	NK19-C2-709.3 (NKAD)				intercentrum	intercentrum
NKAD.169	NK19-C2-709.3 (NKAD)				NA	NA
NKAD.170	NK19-C2-709.3 (NKAD)				NA	NA
NKAD.171	NK19-C2-709.3 (NKAD)				NA	NA
NKAD.172	NK19-C2-709.3 (NKAD)				intercentrum	intercentrum
NKAD.173	NK19-C2-709.3 (NKAD)				NA	NA
NKAD.174	NK19-C2-709.3 (NKAD)				autopod	phalanx
NKAD.175	NK19-C2-709.3 (NKAD)				NA	NA
NKAD.176	NK19-C2-709.3 (NKAD)			172.4	rib	rib
NKAD.177	NK19-C2-709.3 (NKAD)				intercentrum	intercentrum
NKAD.178	NK19-C2-709.3 (NKAD)				intercentrum	intercentrum
NKAD.179	NK19-C2-709.3 (NKAD)				NA	NA
NKAD.180	NK19-C2-709.3 (NKAD)			124.4	cleithrum	R. cleithrum
NKAD.181	NK19-C2-709.3 (NKAD)			135.6	rib	rib
NKAD.182	NK19-C2-709.3 (NKAD)			81.8	rib	rib
NKAD.183	NK19-C2-709.3 (NKAD)				neural arch	neural arch
NKAD.184	NK19-C2-709.3 (NKAD)				neural arch	neural arch
NKAD.185	NK19-C2-709.3 (NKAD)			104.7	rib	rib
NKAD.186	NK19-C2-709.3 (NKAD)				skull-plate	R. vomer
PL-012324.1					ilium	L. ilium
PL-032724.1	NK16 J10 3-5 (PL015)		UWGM 7366		NA	L. premaxilla
PL-032724.2	NK16 J10 3-5 (PL015)		UWGM 7366		NA	L. maxilla
PL-081723	NK18-D1-000 (NKAC)				neural arch	neural arch
PL-082323.1					neural arch	neural arch
PL-082323.1.1					neural arch	neural arch
PL-082323.3					intercentrum	intercentrum
PL-082323.4					mandible	R. angular
PL-082923.1	NK18-D1-000 (NKAC)				NA	NA
PL-082923.1.1	NK18-D1-000 (NKAC)				fibula	R. fibula
PL-082923.1.2	NK18-D1-000 (NKAC)				rib	rib
PL-082923.1.3	NK18-D1-000 (NKAC)				rib	rib
PL-082923.1.4	NK18-D1-000 (NKAC)				rib	rib
PL015-152	NK16 J10 3-5 (PL015)		UWGM 7351
PL015-153	NK16 J10 3-5 (PL015)		UWGM 7352		intercentrum	intercentrum
PL015-154	NK16 J10 3-5 (PL015)		UWGM 7353		rib	rib
PL015-158	NK16 J10 3-5 (PL015)		UWGM 7357		intercentrum	intercentrum
PL015-161.1	NK16 J10 3-5 (PL015)		UWGM 7380		rib	rib
PL015-161.2	NK16 J10 3-5 (PL015)		UWGM 7380		rib	rib
UWGM 7370.1	NK16 J10 3-5 (PL015)		UWGM 7370		NA	R. dentary
UWGM 7370.2	NK16 J10 3-5 (PL015)		UWGM 7370		NA	R. splenial
UWGM 7378.1	NK16 J10 3-5 (PL015)		UWGM 7378		intercentrum	intercentrum
UWGM 7378.2	NK16 J10 3-5 (PL015)		UWGM 7378		autopod	metapodial
UWGM 7378.3	NK16 J10 3-5 (PL015)		UWGM 7378		autopod	metapodial
UWGM 7379.1	NK16 J10 3-5 (PL015)		UWGM 7379		rib	rib
UWGM 7379.2	NK16 J10 3-5 (PL015)		UWGM 7379		rib	rib
UWGM 7379.3	NK16 J10 3-5 (PL015)		UWGM 7379		rib	rib
UWGM 7379.4	NK16 J10 3-5 (PL015)		UWGM 7379		rib	rib
UWGM 7379.5	NK16 J10 3-5 (PL015)		UWGM 7379		rib	rib
UWGM 7379.6	NK16 J10 3-5 (PL015)		UWGM 7379		rib	rib
UWGM 7379.7	NK16 J10 3-5 (PL015)		UWGM 7379		rib	rib
UWGM 7379.8	NK16 J10 3-5 (PL015)		UWGM 7379		rib	rib
UWGM 7387.1	NK16 J10 3-5 (PL015)		UWGM 7387		rib	rib
UWGM 7387.2	NK16 J10 3-5 (PL015)		UWGM 7387		autopod	autopod indet
	NK16 J10 3-5 (PL015)		UWGM 7403		rib	rib
	NK16 J10 3-5 (PL015)		UWGM 7400		rib	rib
	NK16 J10 3-5 (PL015)		UWGM 7396		autopod	phalanx
	NK16 J10 3-5 (PL015)		UWGM 7393		neural arch	neural arch
	NK16 J10 3-5 (PL015)		UWGM 7392		ulna	L. ulna
	NK16 J10 3-5 (PL015)		UWGM 7391		autopod	autopod indet
	NK16 J10 3-5 (PL015)		UWGM 7390		neural arch	neural arch
	NK16 J10 3-5 (PL015)		UWGM 7389		autopod	metapodial
	NK16 J10 3-5 (PL015)		UWGM 7386		intercentrum	intercentrum
	NK16 J10 3-5 (PL015)		UWGM 7383		intercentrum	intercentrum
	NK16 J10 3-5 (PL015)		UWGM 7381		neural arch	neural arch
	NK16 J10 3-5 (PL015)		UWGM 7373		rib	rib
	NK16 J10 3-5 (PL015)		UWGM 7372		NA	NA
	NK16 J10 3-5 (PL015)		UWGM 7371		intercentrum	intercentrum
	NK16 J10 3-5 (PL015)		UWGM 7370		mandible	NA
	NK16 J10 3-5 (PL015)		UWGM 7369		NA	NA
	NK16 J10 3-5 (PL015)		UWGM 7368		scapula	L. scapula
	NK16 J10 3-5 (PL015)		UWGM 7367		rib	rib
	NK16 J10 3-5 (PL015)		UWGM 7366		skull-plate	NA
			UWGM 7343		intercentrum	intercentrum
	NK16 J10 3-5 (PL015)		UWGM 7331		rib	rib
