# Supplementary material for: A new metoposaurid (Temnospondyli) bonebed from the lower Popo Agie Formation (Carnian, Triassic) and an assessment of skeletal sorting
Source: PLoS One. 2025 Apr 2;20(4):e0317325. doi: 10.1371/journal.pone.0317325 (PMC11964259; doi:10.1371/journal.pone.0317325)
Supplement: S2 Table — Composite elements such as crania and mandibles were separated into their constituent elements to estimate the completeness of crania and mandibles when isolated elements were present. (CSV) [file pone.0317325.s002.csv]

catalog.number	element.type	granular.element															Notes	Raw PS Angle Measure				Angle in semi circle
UMMP 12945	intercentrum	intercentrum																				#REF!
UMMP 12945	intercentrum	intercentrum																				#REF!
UMMP 12945	intercentrum	intercentrum																				#REF!
UMMP 12945	intercentrum	intercentrum																				#REF!
UMMP 12945	intercentrum	intercentrum																				#REF!
UMMP 12945	intercentrum	intercentrum																				#REF!
UMMP 12945	intercentrum	intercentrum																				#REF!
UMMP 12945	intercentrum	intercentrum																				#REF!
UMMP 12945	intercentrum	intercentrum																				#REF!
UMMP 12945	intercentrum	intercentrum																				#REF!
UMMP 12945	intercentrum	intercentrum																				#REF!
UMMP 12945	intercentrum	intercentrum																				#REF!
UMMP 12945	intercentrum	intercentrum																				#REF!
UMMP 12946	femur	L. femur																				#REF!
UMMP 12947	femur	R. femur																				#REF!
UMMP 12969	skull-basicranium	L. exoccipital																				#REF!
UMMP 12969	skull-basicranium	R. exoccipital																				#REF!
UMMP 12969	skull-basicranium	NA																				#REF!
UMMP 12969	NA	L. exoccipital
UMMP 12969	NA	L. pterygoid
UMMP 12969	skull-basicranium	NA																				#REF!
UMMP 12969	NA	R. exoccipital
UMMP 12969	NA	R. pterygoid
UMMP 12970	mandible	NA																				#REF!
UMMP 12970	NA	L. dentary
UMMP 12970	NA	L. coronoid 1
UMMP 12970	NA	L. coronoid 2
UMMP 12970	NA	L. splenial
UMMP 12970	NA	L. postsplenial
UMMP 13027	interclavicle	interclavicle																				#REF!
UMMP 13028	clavicle	L. clavicle																				#REF!
UMMP 13029	interclavicle	interclavicle																				#REF!
UMMP 13055	cranium	NA																				#REF!
UMMP 13055	NA	L. premaxilla
UMMP 13055	NA	L. maxilla
UMMP 13055	NA	R. nasal
UMMP 13055	NA	L. nasal
UMMP 13055	NA	R. jugal
UMMP 13055	NA	L. jugal
UMMP 13055	NA	L. lacrimal
UMMP 13055	NA	R. prefrontal
UMMP 13055	NA	L. prefrontal
UMMP 13055	NA	R. frontal
UMMP 13055	NA	L. frontal
UMMP 13055	NA	R. postfrontal
UMMP 13055	NA	L. postfrontal
UMMP 13055	NA	R. postorbital
UMMP 13055	NA	L. postorbital
UMMP 13055	NA	R. supratemporal
UMMP 13055	NA	L. supratemporal
UMMP 13055	NA	R. squamosal
UMMP 13055	NA	L. squamosal
UMMP 13055	NA	R. quadratojugal
UMMP 13055	NA	L. quadratojugal
UMMP 13055	NA	R. tabular
UMMP 13055	NA	L. tabular
UMMP 13055	NA	R. postparietal
UMMP 13055	NA	L. postparietal
UMMP 13055	NA	R. quadrate
UMMP 13055	NA	L. quadrate
UMMP 13055	NA	R. exoccipital
UMMP 13055	NA	L. exoccipital
UMMP 13055	NA	Parasphenoid
UMMP 13055	NA	R. stapes
UMMP 13055	NA	R. pterygoid
UMMP 13055	NA	L. pterygoid
UMMP 13055	NA	R. vomer
UMMP 13055	NA	L. vomer
UMMP 13055	NA	R. palatine
UMMP 13055	NA	L. palatine
UMMP 13055	NA	R. ectopterygoid
UMMP 13055	NA	L. ectopterygoid
UMMP 13771	skull-basicranium	R. pterygoid																				#REF!
UMMP 13772	humerus	L. humerus																				#REF!
UMMP 13773	radius	R. radius																				#REF!
UMMP 13773	femur	R. femur																				#REF!
UMMP 13773	femur	R. femur																				#REF!
UMMP 13774	tibia	L. tibia																				#REF!
UMMP 13774	tibia	R. tibia																				#REF!
UMMP 13774	tibia	R. tibia																				#REF!
UMMP 13775	humerus	L. humerus																				#REF!
UMMP 13776	rib	rib																				#REF!
UMMP 13776	rib	rib																				#REF!
UMMP 13776	rib	rib																				#REF!
UMMP 13776	rib	rib																				#REF!
UMMP 13776	rib	rib																				#REF!
UMMP 13776	rib	rib																				#REF!
UMMP 13777	skull-epi+stapes	R. stapes																				#REF!
UMMP 13777	skull-epi+stapes	L. stapes																				#REF!
UMMP 13778	rib	rib																				#REF!
UMMP 13779	NA	NA																				#REF!
UMMP 13779	hemal arch	hemal arch
UMMP 13779	hemal arch	hemal arch
UMMP 13780	neural arch	neural arch																				#REF!
UMMP 13780	NA	NA
UMMP 13780	NA	NA
UMMP 13781	fibula	L. fibula																				#REF!
UMMP 13781	fibula	R. fibula																				#REF!
UMMP 13782	ulna	R. ulna																				#REF!
UMMP 13783	rib	rib																				#REF!
UMMP 13784	autopod	metapodial																				#REF!
UMMP 13784	autopod	metapodial																				#REF!
UMMP 13784	autopod	metapodial																				#REF!
UMMP 13784	autopod	metapodial																				#REF!
UMMP 13785	autopod	phalanx																				#REF!
UMMP 13785	autopod	phalanx																				#REF!
UMMP 13786	scapula	L. scapula																				#REF!
UMMP 13787	skull-epi+stapes	L. epipterygoid																				#REF!
UMMP 13788	rib	rib																				#REF!
UMMP 13788	rib	rib																				#REF!
UMMP 13788	rib	rib																				#REF!
UMMP 13788	rib	rib																				#REF!
UMMP 13788	rib	rib																				#REF!
UMMP 13788	rib	rib																				#REF!
UMMP 13788	rib	rib																				#REF!
UMMP 13788	rib	rib																				#REF!
UMMP 13788	rib	rib																				#REF!
UMMP 13788	rib	rib																				#REF!
UMMP 13788	rib	rib																				#REF!
UMMP 13788	cleithrum	L. cleithrum
UMMP 13789	ilium	L. ilium																				#REF!
UMMP 13789	ilium	L. ilium																				#REF!
UMMP 13789	ilium	L. ilium																				#REF!
UMMP 13789	ilium	L. ilium																				#REF!
UMMP 13789	ilium	R. ilium																				#REF!
UMMP 13789	ilium	R. ilium																				#REF!
UMMP 13792	atlas	atlas																				#REF!
UMMP 13793	skull-plate	L. supratemporal																				#REF!
UMMP 13793	skull-plate	R. supratemporal																				#REF!
UMMP 13793	skull-plate	L. supratemporal																				#REF!
UMMP 13793	skull-plate	R. supratemporal
UMMP 13794	skull-basicranium	R. pterygoid																				#REF!
UMMP 13795	skull-basicranium	R. pterygoid																				#REF!
UMMP 13796	skull-basicranium	R. pterygoid																				#REF!
UMMP 13797	skull-plate	NA																				#REF!
UMMP 13797	NA	R. postparietal
UMMP 13797	NA	L. postparietal
UMMP 13798	skull-plate	L. tabular																				#REF!
UMMP 13798	skull-plate	L. tabular																				#REF!
UMMP 13799	skull-plate	L. postparietal																				#REF!
UMMP 13799	skull-plate	L. tabular																				#REF!
UMMP 13800	skull-plate	NA																				#REF!
UMMP 13800	NA	R. tabular
UMMP 13800	NA	R. postparietal
UMMP 13801	skull-plate	R. postparietal																				#REF!
UMMP 13801	skull-plate	R. postparietal																				#REF!
UMMP 13802	skull-plate	L. prefrontal																				#REF!
UMMP 13802	skull-plate	L. prefrontal																				#REF!
UMMP 13803	skull-plate	L. maxilla																				#REF!
UMMP 13803	skull-plate	R. maxilla																				#REF!
UMMP 13804	NA	NA																				#REF!
UMMP 13804	skull-plate	R. quadratojugal
UMMP 13805	skull-plate	R. prefrontal																				#REF!
UMMP 13806	skull-plate	R. quadratojugal																				#REF!
UMMP 13806	skull-plate	R. quadratojugal																				#REF!
UMMP 13807	skull-plate	R. postorbital																				#REF!
UMMP 13808	skull-plate	L. postfrontal																				#REF!
UMMP 13809	skull-plate	L. nasal																				#REF!
UMMP 13809	skull-plate	L. nasal																				#REF!
UMMP 13809	skull-plate	L. nasal																				#REF!
UMMP 13810	skull-basicranium	R. quadrate																				#REF!
UMMP 13811	skull-plate	R. nasal																				#REF!
UMMP 13811	skull-plate	L. nasal																				#REF!
UMMP 13811	skull-plate	L. nasal																				#REF!
UMMP 13811	skull-plate	L. nasal
UMMP 13812	skull-plate	R. parietal																				#REF!
UMMP 13812	skull-plate	R. parietal																				#REF!
UMMP 13812	skull-plate	R. parietal																				#REF!
UMMP 13813	skull-plate	L. parietal																				#REF!
UMMP 13813	skull-plate	L. parietal																				#REF!
UMMP 13814	skull-plate	R. frontal																				#REF!
UMMP 13814	skull-plate	R. frontal																				#REF!
UMMP 13814	skull-plate	R. frontal																				#REF!
UMMP 13815	skull-plate	L. frontal																				#REF!
UMMP 13815	skull-plate	L. frontal																				#REF!
UMMP 13816	skull-plate	L. squamosal																				#REF!
UMMP 13816	skull-plate	L. squamosal																				#REF!
UMMP 13816	skull-plate	L. squamosal																				#REF!
UMMP 13817	skull-plate	R. squamosal																				#REF!
UMMP 13817	skull-plate	R. squamosal																				#REF!
UMMP 13818	skull-plate	R. quadratojugal																				#REF!
UMMP 13818	skull-plate	R. quadratojugal																				#REF!
UMMP 13818	skull-plate	R. quadratojugal																				#REF!
UMMP 13819	skull-basicranium	R. exoccipital																				#REF!
UMMP 13819	skull-basicranium	R. exoccipital																				#REF!
UMMP 13819	skull-basicranium	R. exoccipital																				#REF!
UMMP 13819	skull-basicranium	R. exoccipital																				#REF!
UMMP 13819	skull-basicranium	L. exoccipital																				#REF!
UMMP 13819	skull-basicranium	L. exoccipital																				#REF!
UMMP 13819	skull-basicranium	L. exoccipital																				#REF!
UMMP 13820	cranium	NA																				#REF!
UMMP 13820	NA	R. premaxilla
UMMP 13820	NA	L. premaxilla
UMMP 13820	NA	R. septomaxilla
UMMP 13820	NA	L. septomaxilla
UMMP 13820	NA	R. maxilla
UMMP 13820	NA	L. maxilla
UMMP 13820	NA	R. nasal
UMMP 13820	NA	L. nasal
UMMP 13820	NA	R. prefrontal
UMMP 13820	NA	L. prefrontal
UMMP 13820	NA	R. lacrimal
UMMP 13820	NA	L. lacrimal
UMMP 13820	NA	R. jugal
UMMP 13820	NA	L. jugal
UMMP 13820	NA	R. frontal
UMMP 13820	NA	L. frontal
UMMP 13820	NA	R. postfrontal
UMMP 13820	NA	L. postfrontal
UMMP 13820	NA	R. postorbital
UMMP 13820	NA	L. postorbital
UMMP 13820	NA	R. supratemporal
UMMP 13820	NA	L. supratemporal
UMMP 13820	NA	R. parietal
UMMP 13820	NA	L. parietal
UMMP 13820	NA	R. squamosal
UMMP 13820	NA	L. squamosal
UMMP 13820	NA	R. postparietal
UMMP 13820	NA	L. postparietal
UMMP 13820	NA	R. tabular
UMMP 13820	NA	L. tabular
UMMP 13820	NA	R. exoccipital
UMMP 13820	NA	L. exoccipital
UMMP 13820	NA	R. quadratojugal
UMMP 13820	NA	L. quadratojugal
UMMP 13820	NA	R. quadrate
UMMP 13820	NA	L. quadrate
UMMP 13820	NA	R. vomer
UMMP 13820	NA	L. vomer
UMMP 13820	NA	R. palatine
UMMP 13820	NA	L. palatine
UMMP 13820	NA	R. ectopterygoid
UMMP 13820	NA	L. ectopterygoid
UMMP 13820	NA	R. pterygoid
UMMP 13820	NA	L. pterygoid
UMMP 13820	NA	Parasphenoid
UMMP 13820	NA	R. stapes
UMMP 13820	NA	L. stapes
UMMP 13822	cranium	NA																				#REF!
UMMP 13822	NA	L. premaxilla
UMMP 13822	NA	L. maxilla
UMMP 13822	NA	L. lacrimal
UMMP 13822	NA	L. nasal
UMMP 13822	NA	L. prefrontal
UMMP 13822	NA	L. frontal
UMMP 13822	NA	L. postfrontal
UMMP 13822	NA	L. postorbital
UMMP 13822	NA	L. jugal
UMMP 13822	NA	L. parietal
UMMP 13822	NA	L. supratemporal
UMMP 13822	NA	L. postparietal
UMMP 13822	NA	L. tabular
UMMP 13822	NA	L. squamosal
UMMP 13822	NA	L. quadratojugal
UMMP 13822	NA	L. quadrate
UMMP 13822	NA	L. exoccipital
UMMP 13822	NA	Parasphenoid
UMMP 13822	NA	L. palatine
UMMP 13822	NA	L. ectopterygoid
UMMP 13822	NA	L. pterygoid
UMMP 13823	cranium	NA																				#REF!
UMMP 13823	NA	R. premaxilla
UMMP 13823	NA	L. premaxilla
UMMP 13823	NA	R. maxilla
UMMP 13823	NA	L. maxilla
UMMP 13823	NA	R. nasal
UMMP 13823	NA	L. nasal
UMMP 13823	NA	R. prefrontal
UMMP 13823	NA	L. prefrontal
UMMP 13823	NA	R. lacrimal
UMMP 13823	NA	L. lacrimal
UMMP 13823	NA	R. jugal
UMMP 13823	NA	L. jugal
UMMP 13823	NA	R. frontal
UMMP 13823	NA	L. frontal
UMMP 13823	NA	R. postfrontal
UMMP 13823	NA	L. postfrontal
UMMP 13823	NA	R. postorbital
UMMP 13823	NA	L. postorbital
UMMP 13823	NA	R. supratemporal
UMMP 13823	NA	L. supratemporal
UMMP 13823	NA	R. parietal
UMMP 13823	NA	L. parietal
UMMP 13823	NA	R. squamosal
UMMP 13823	NA	L. squamosal
UMMP 13823	NA	R. postparietal
UMMP 13823	NA	L. postparietal
UMMP 13823	NA	R. tabular
UMMP 13823	NA	L. tabular
UMMP 13823	NA	R. quadratojugal
UMMP 13823	NA	L. quadratojugal
UMMP 13823	NA	R. quadrate
UMMP 13823	NA	L. quadrate
UMMP 13823	NA	R. vomer
UMMP 13823	NA	L. vomer
UMMP 13823	NA	R. palatine
UMMP 13823	NA	L. palatine
UMMP 13823	NA	R. ectopterygoid
UMMP 13823	NA	L. ectopterygoid
UMMP 13823	NA	R. pterygoid
UMMP 13823	NA	L. pterygoid
UMMP 13823	NA	Parasphenoid
UMMP 13823	NA	R. stapes
UMMP 13823	NA	L. stapes
UMMP 13823	mandible	NA																				#REF!
UMMP 13823	NA	R. dentary
UMMP 13823	NA	R. coronoid 1
UMMP 13823	NA	R. coronoid 2
UMMP 13823	NA	R. coronoid 3
UMMP 13823	NA	R. splenial
UMMP 13823	NA	R. postsplenial
UMMP 13823	NA	R. angular
UMMP 13823	NA	R. surangular
UMMP 13823	NA	R. prearticular
UMMP 13823	NA	R. articular
UMMP 13824	clavicle	L. clavicle																				#REF!
UMMP 13825	clavicle	L. clavicle																				#REF!
UMMP 13826	skull-plate	R. parietal																				#REF!
UMMP 13827	mandible-plate	R. surangular																				#REF!
UMMP 13828	mandible-plate	L. surangular																				#REF!
UMMP 13829	skull-plate	R. squamosal																				#REF!
UMMP 13830	skull-plate	L. squamosal																				#REF!
UMMP 13896	clavicle	L. clavicle																				#REF!
UMMP 13897	clavicle	L. clavicle																				#REF!
UMMP 13898	clavicle	R. clavicle																				#REF!
UMMP 13899	clavicle	L. clavicle																				#REF!
UMMP 13900	clavicle	R. clavicle																				#REF!
UMMP 13901	clavicle	R. clavicle																				#REF!
UMMP 13902	clavicle	R. clavicle																				#REF!
UMMP 13903	clavicle	R. clavicle																				#REF!
UMMP 13904	clavicle	R. clavicle																				#REF!
UMMP 13905	interclavicle	interclavicle																				#REF!
UMMP 13906	interclavicle	interclavicle																				#REF!
UMMP 13907	interclavicle	interclavicle																				#REF!
UMMP 13908	interclavicle	interclavicle																				#REF!
UMMP 13910	interclavicle	interclavicle																				#REF!
UMMP 13911	interclavicle	interclavicle																				#REF!
UMMP 13912	interclavicle	interclavicle																				#REF!
UMMP 13913	interclavicle	interclavicle																				#REF!
UMMP 13914	interclavicle	interclavicle																				#REF!
UMMP 13915	interclavicle	interclavicle																				#REF!
UMMP 13944	mandible	NA																				#REF!
UMMP 13944	NA	R. dentary
UMMP 13944	NA	R. coronoid 1
UMMP 13944	NA	R. coronoid 2
UMMP 13944	NA	R. coronoid 3
UMMP 13944	NA	R. splenial
UMMP 13944	NA	R. postsplenial
UMMP 13944	NA	R. angular
UMMP 13944	NA	R. surangular
UMMP 13944	NA	R. prearticular
UMMP 13944	NA	R. articular
UMMP 13945	mandible	NA																				#REF!
UMMP 13945	NA	L. dentary
UMMP 13945	NA	L. coronoid 1
UMMP 13945	NA	L. coronoid 2
UMMP 13945	NA	L. splenial
UMMP 13945	NA	L. postsplenial
UMMP 13947	mandible	NA																				#REF!
UMMP 13947	NA	L. dentary
UMMP 13947	NA	L. coronoid 1
UMMP 13947	NA	L. coronoid 2
UMMP 13947	NA	L. coronoid 3
UMMP 13947	NA	L. splenial
UMMP 13947	NA	L. postsplenial
UMMP 13947	NA	L. angular
UMMP 13947	NA	L. surangular
UMMP 13947	NA	L. prearticular
UMMP 13947	NA	L. articular
UMMP 13948	mandible	NA																				#REF!
UMMP 13948	NA	R. coronoid 3
UMMP 13948	NA	R. angular
UMMP 13948	NA	R. surangular
UMMP 13948	NA	R. postsplenial
UMMP 13948	NA	R. prearticular
UMMP 13948	NA	R. articular
UMMP 13949	mandible	NA																				#REF!
UMMP 13949	NA	L. dentary
UMMP 13949	NA	L. coronoid 3
UMMP 13949	NA	L. angular
UMMP 13949	NA	L. surangular
UMMP 13949	NA	L. postsplenial
UMMP 13949	NA	L. prearticular
UMMP 13949	NA	L. articular
UMMP 13956	cranium	NA																				#REF!
UMMP 13956	NA	R. parietal
UMMP 13956	NA	L. parietal
UMMP 13956	NA	R. supratemporal
UMMP 13956	NA	L. supratemporal
UMMP 13956	NA	R. squamosal
UMMP 13956	NA	L. squamosal
UMMP 13956	NA	R. quadrate
UMMP 13956	NA	R. exoccipital
UMMP 13956	NA	L. exoccipital
UMMP 13956	NA	Parasphenoid
UMMP 13956	NA	R. pterygoid
UMMP 13956	NA	L. pterygoid
UMMP 13966	skull-plate	NA																				#REF!
UMMP 13967	NA	L. postparietal																				#REF!
UMMP 13967	NA	L. tabular																				#REF!
UMMP 13968	skull-plate	L. squamosal																				#REF!
UMMP 13969	skull-plate	L. quadratojugal																				#REF!
UMMP 13969	skull-plate	L. quadratojugal																				#REF!
UMMP 13970	skull-plate	R. postfrontal																				#REF!
UMMP 13970	skull-plate	R. postorbital																				#REF!
UMMP 13975	mandible	NA																				#REF!
UMMP 13975	NA	L. dentary
UMMP 13975	NA	L. coronoid 1
UMMP 13975	NA	L. coronoid 2
UMMP 13975	NA	L. coronoid 3
UMMP 13975	NA	L. splenial
UMMP 13975	NA	L. postsplenial
UMMP 13975	NA	L. angular
UMMP 13975	NA	L. surangular
UMMP 13975	NA	L. prearticular
UMMP 13975	NA	L. articular
UMMP 14098	cranium	NA																				#REF!
UMMP 14098	NA	R. supratemporal
UMMP 14098	NA	R. parietal
UMMP 14098	NA	L. parietal
UMMP 14098	NA	R. squamosal
UMMP 14098	NA	R. postparietal
UMMP 14098	NA	R. tabular
UMMP 14098	NA	R. stapes
UMMP 14098	NA	Parasphenoid
UMMP 14098	NA	R. pterygoid
UMMP 14098	NA	R. quadratojugal
UMMP 14098	NA	R. quadrate
UMMP 14098	NA	R. exoccipital
UMMP 14099	skull-basicranium	R. pterygoid																				#REF!
UMMP 14099	skull-basicranium	R. exoccipital																				#REF!
UMMP 14099	skull-plate	R. squamosal																				#REF!
UMMP 14099	cleithrum	R. cleithrum																				#REF!
UMMP 14154	cranium	NA																				#REF!
UMMP 14154	NA	R. parietal
UMMP 14154	NA	L. parietal
UMMP 14154	NA	R. postparietal
UMMP 14154	NA	L. postparietal
UMMP 14154	NA	R. epipterygoid
UMMP 14154	NA	R. supratemporal
UMMP 14154	NA	L. supratemporal
UMMP 14154	NA	R. tabular
UMMP 14154	NA	L. tabular
UMMP 14154	NA	R. squamosal
UMMP 14154	NA	L. squamosal
UMMP 14154	NA	Parasphenoid
UMMP 14154	NA	R. exoccipital
UMMP 14154	NA	L. exoccipital
UMMP 14154	NA	R. pterygoid
UMMP 14154	NA	L. pterygoid
UMMP 14205	neural arch	neural arch																				#REF!
UMMP 14262	NA	NA																				#REF!
UMMP 118525	intercentrum	intercentrum																				#REF!
UMMP 118525	intercentrum	intercentrum																				#REF!
UMMP 118525	intercentrum	intercentrum																				#REF!
UMMP 118525	intercentrum	intercentrum																				#REF!
UMMP 118525	intercentrum	intercentrum																				#REF!
UMMP 118525	intercentrum	intercentrum																				#REF!
UMMP 118525	intercentrum	intercentrum																				#REF!
UMMP 118525	intercentrum	intercentrum																				#REF!
UMMP 118525	intercentrum	intercentrum																				#REF!
UMMP 118525	intercentrum	intercentrum																				#REF!
UMMP 118525	intercentrum	intercentrum																				#REF!
UMMP 118525	intercentrum	intercentrum																				#REF!
UMMP 118525	intercentrum	intercentrum																				#REF!
UMMP 118525	intercentrum	intercentrum																				#REF!
UMMP 118525	intercentrum	intercentrum																				#REF!
UMMP 118525	intercentrum	intercentrum																				#REF!
UMMP 118525	intercentrum	intercentrum																				#REF!
UMMP 118526	intercentrum	intercentrum																				#REF!
UMMP 118526	intercentrum	intercentrum																				#REF!
UMMP 118526	intercentrum	intercentrum																				#REF!
UMMP 118526	intercentrum	intercentrum																				#REF!
UMMP 118526	intercentrum	intercentrum																				#REF!
UMMP 118527	intercentrum	intercentrum																				#REF!
UMMP 118527	intercentrum	intercentrum																				#REF!
UMMP 118527	intercentrum	intercentrum																				#REF!
UMMP 118527	intercentrum	intercentrum																				#REF!
UMMP 118527	intercentrum	intercentrum																				#REF!
UMMP 118527	intercentrum	intercentrum																				#REF!
