# Supplementary material for: A new metoposaurid (Temnospondyli) bonebed from the lower Popo Agie Formation (Carnian, Triassic) and an assessment of skeletal sorting
Source: PLoS One. 2025 Apr 2;20(4):e0317325. doi: 10.1371/journal.pone.0317325 (PMC11964259; doi:10.1371/journal.pone.0317325)
Supplement: S3 Table — Composite elements such as crania and mandibles were separated into their constituent elements to estimate the completeness of crania and mandibles when isolated elements were present. (CSV) [file pone.0317325.s003.csv]

Plate	catalog.number	element.type	granular.element
XXX	XIII/14/66	skull	NA
XXX	XIII/14/66	NA	R. premaxilla
XXX	XIII/14/66	NA	L. premaxilla
XXX	XIII/14/66	NA	R. maxilla
XXX	XIII/14/66	NA	L. maxilla
XXX	XIII/14/66	NA	R. nasal
XXX	XIII/14/66	NA	L. nasal
XXX	XIII/14/66	NA	R. prefrontal
XXX	XIII/14/66	NA	L. prefrontal
XXX	XIII/14/66	NA	R. lacrimal
XXX	XIII/14/66	NA	L. lacrimal
XXX	XIII/14/66	NA	R. jugal
XXX	XIII/14/66	NA	L. jugal
XXX	XIII/14/66	NA	R. frontal
XXX	XIII/14/66	NA	L. frontal
XXX	XIII/14/66	NA	R. postfrontal
XXX	XIII/14/66	NA	L. postfrontal
XXX	XIII/14/66	NA	R. postorbital
XXX	XIII/14/66	NA	L. postorbital
XXX	XIII/14/66	NA	R. supratemporal
XXX	XIII/14/66	NA	L. supratemporal
XXX	XIII/14/66	NA	R. parietal
XXX	XIII/14/66	NA	L. parietal
XXX	XIII/14/66	NA	R. squamosal
XXX	XIII/14/66	NA	L. squamosal
XXX	XIII/14/66	NA	R. postparietal
XXX	XIII/14/66	NA	L. postparietal
XXX	XIII/14/66	NA	R. tabular
XXX	XIII/14/66	NA	L. tabular
XXX	XIII/14/66	NA	R. exoccipital
XXX	XIII/14/66	NA	L. exoccipital
XXX	XIII/14/66	NA	R. quadratojugal
XXX	XIII/14/66	NA	L. quadratojugal
XXX	XIII/14/66	NA	R. quadrate
XXX	XIII/14/66	NA	L. quadrate
XXX	XIII/14/66	NA	R. vomer
XXX	XIII/14/66	NA	L. vomer
XXX	XIII/14/66	NA	R. palatine
XXX	XIII/14/66	NA	L. palatine
XXX	XIII/14/66	NA	R. ectopterygoid
XXX	XIII/14/66	NA	L. ectopterygoid
XXX	XIII/14/66	NA	R. pterygoid
XXX	XIII/14/66	NA	L. pterygoid
XXX	XIII/14/66	NA	Parasphenoid
XXX	XIII/14/66	NA	R. stapes
XXX	XIII/14/66	NA	L. stapes
XXX	XIII/14/66	NA	R. epipterygoid
XXX	XIII/14/66	NA	L. epipterygoid
XXX	XIII/14/66	NA	L. maxilla
XXX	XIII/14/66	NA	R. nasal
XXX	XIII/14/66	NA	L. nasal
XXX	XIII/14/66	NA	R. prefrontal
XXX	XIII/14/66	NA	L. prefrontal
XXX	XIII/14/66	NA	L. lacrimal
XXX	XIII/14/66	NA	R. jugal
XXX	XIII/14/66	NA	L. jugal
XXX	XIII/14/66	NA	R. frontal
XXX	XIII/14/66	NA	L. frontal
XXX	XIII/14/66	NA	R. postfrontal
XXX	XIII/14/66	NA	L. postfrontal
XXX	XIII/14/66	NA	R. postorbital
XXX	XIII/14/66	NA	L. postorbital
XXX	XIII/14/66	NA	R. supratemporal
XXX	XIII/14/66	NA	L. supratemporal
XXX	XIII/14/66	NA	R. parietal
XXX	XIII/14/66	NA	L. parietal
XXX	XIII/14/66	NA	R. squamosal
XXX	XIII/14/66	NA	L. squamosal
XXX	XIII/14/66	NA	R. postparietal
XXX	XIII/14/66	NA	L. postparietal
XXX	XIII/14/66	NA	R. tabular
XXX	XIII/14/66	NA	L. tabular
XXX	XIII/14/66	NA	R. exoccipital
XXX	XIII/14/66	NA	L. exoccipital
XXX	XIII/14/66	NA	R. quadratojugal
XXX	XIII/14/66	NA	L. quadratojugal
XXX	XIII/14/66	NA	R. quadrate
XXX	XIII/14/66	NA	L. quadrate
XXX	XIII/14/66	NA	R. vomer
XXX	XIII/14/66	NA	L. vomer
XXX	XIII/14/66	NA	R. palatine
XXX	XIII/14/66	NA	L. palatine
XXX	XIII/14/66	NA	R. ectopterygoid
XXX	XIII/14/66	NA	L. ectopterygoid
XXX	XIII/14/66	NA	R. pterygoid
XXX	XIII/14/66	NA	L. pterygoid
XXX	XIII/14/66	NA	Parasphenoid
XXX	XIII/14/66	NA	R. stapes
XXX	XIII/14/66	NA	L. stapes
XXX	XIII/14/66	NA	R. epipterygoid
XXX	XIII/14/66	NA	L. epipterygoid
XXX	XIII/14/66	skull	NA
XXX	XIII/14/66	NA	L. maxilla
XXX	XIII/14/66	NA	L. prefrontal
XXX	XIII/14/66	NA	L. lacrimal
XXX	XIII/14/66	NA	L. jugal
XXX	XIII/14/66	NA	L. frontal
XXX	XIII/14/66	NA	L. postfrontal
XXX	XIII/14/66	NA	L. postorbital
XXX	XIII/14/66	NA	R. supratemporal
XXX	XIII/14/66	NA	L. supratemporal
XXX	XIII/14/66	NA	R. parietal
XXX	XIII/14/66	NA	L. parietal
XXX	XIII/14/66	NA	R. squamosal
XXX	XIII/14/66	NA	L. squamosal
XXX	XIII/14/66	NA	R. postparietal
XXX	XIII/14/66	NA	L. postparietal
XXX	XIII/14/66	NA	R. tabular
XXX	XIII/14/66	NA	L. tabular
XXX	XIII/14/66	NA	L. quadratojugal
XXX	XIII/14/66	NA	L. quadrate
XXX	XIII/14/66	NA	R. vomer
XXX	XIII/14/66	NA	L. vomer
XXX	XIII/14/66	NA	R. palatine
XXX	XIII/14/66	NA	L. palatine
XXX	XIII/14/66	NA	R. ectopterygoid
XXX	XIII/14/66	NA	L. ectopterygoid
XXX	XIII/14/66	NA	R. pterygoid
XXX	XIII/14/66	NA	L. pterygoid
XXX	XIII/14/66	NA	Parasphenoid
XXX	XIII/14/66	NA	R. stapes
XXX	XIII/14/66	NA	L. stapes
XXX	XIII/14/66	NA	R. epipterygoid
XXX	XIII/14/66	NA	L. epipterygoid
XXX	XIII/14/66	mandible	NA
XXX	XIII/14/66	NA	R. dentary
XXX	XIII/14/66	NA	R. coronoid 1
XXX	XIII/14/66	NA	R. coronoid 2
XXX	XIII/14/66	NA	R. coronoid 3
XXX	XIII/14/66	NA	R. splenial
XXX	XIII/14/66	NA	R. postsplenial
XXX	XIII/14/66	NA	R. angular
XXX	XIII/14/66	NA	R. surangular
XXX	XIII/14/66	NA	R. prearticular
XXX	XIII/14/66	NA	R. articular
XXX	XIII/14/66	mandible	NA
XXX	XIII/14/66	NA	R. dentary
XXX	XIII/14/66	NA	R. coronoid 1
XXX	XIII/14/66	NA	R. coronoid 2
XXX	XIII/14/66	NA	R. coronoid 3
XXX	XIII/14/66	NA	R. splenial
XXX	XIII/14/66	NA	R. postsplenial
XXX	XIII/14/66	NA	R. angular
XXX	XIII/14/66	NA	R. surangular
XXX	XIII/14/66	NA	R. prearticular
XXX	XIII/14/66	NA	R. articular
XXX	XIII/14/66	mandible	NA
XXX	XIII/14/66	NA	L. dentary
XXX	XIII/14/66	NA	L. coronoid 1
XXX	XIII/14/66	NA	L. coronoid 2
XXX	XIII/14/66	NA	L. coronoid 3
XXX	XIII/14/66	NA	L. splenial
XXX	XIII/14/66	NA	L. postsplenial
XXX	XIII/14/66	NA	L. angular
XXX	XIII/14/66	NA	L. surangular
XXX	XIII/14/66	NA	L. prearticular
XXX	XIII/14/66	NA	L. articular
XXX	XIII/14/66	mandible	NA
XXX	XIII/14/66	NA	L. dentary
XXX	XIII/14/66	NA	L. coronoid 1
XXX	XIII/14/66	NA	L. coronoid 2
XXX	XIII/14/66	NA	L. coronoid 3
XXX	XIII/14/66	NA	L. splenial
XXX	XIII/14/66	NA	L. postsplenial
XXX	XIII/14/66	NA	L. angular
XXX	XIII/14/66	NA	L. surangular
XXX	XIII/14/66	NA	L. prearticular
XXX	XIII/14/66	NA	L. articular
XXX	XIII/14/66	atlas	atlas
XXX	XIII/14/66	intercentrum	intercentrum
XXX	XIII/14/66	intercentrum	intercentrum
XXX	XIII/14/66	intercentrum	intercentrum
XXX	XIII/14/66	intercentrum	intercentrum
XXX	XIII/14/66	intercentrum	intercentrum
XXX	XIII/14/66	intercentrum	intercentrum
XXX	XIII/14/66	intercentrum	intercentrum
XXX	XIII/14/66	intercentrum	intercentrum
XXX	XIII/14/66	intercentrum	intercentrum
XXX	XIII/14/66	intercentrum	intercentrum
XXX	XIII/14/66	intercentrum	intercentrum
XXX	XIII/14/66	intercentrum	intercentrum
XXX	XIII/14/66	intercentrum	intercentrum
XXX	XIII/14/66	intercentrum	intercentrum
XXX	XIII/14/66	intercentrum	intercentrum
XXX	XIII/14/66	intercentrum	intercentrum
XXX	XIII/14/66	intercentrum	intercentrum
XXX	XIII/14/66	intercentrum	intercentrum
XXX	XIII/14/66	intercentrum	intercentrum
XXX	XIII/14/66	intercentrum	intercentrum
XXX	XIII/14/66	intercentrum	intercentrum
XXX	XIII/14/66	intercentrum	intercentrum
XXX	XIII/14/66	intercentrum	intercentrum
XXX	XIII/14/66	intercentrum	intercentrum
XXX	XIII/14/66	intercentrum	intercentrum
XXX	XIII/14/66	intercentrum	intercentrum
XXX	XIII/14/66	intercentrum	intercentrum
XXX	XIII/14/66	intercentrum	intercentrum
XXX	XIII/14/66	intercentrum	intercentrum
XXX	XIII/14/66	intercentrum	intercentrum
XXX	XIII/14/66	intercentrum	intercentrum
XXX	XIII/14/66	intercentrum	intercentrum
XXX	XIII/14/66	intercentrum	intercentrum
XXX	XIII/14/66	intercentrum	intercentrum
XXX	XIII/14/66	intercentrum	intercentrum
XXX	XIII/14/66	intercentrum	intercentrum
XXX	XIII/14/66	intercentrum	intercentrum
XXX	XIII/14/66	intercentrum	intercentrum
XXX	XIII/14/66	intercentrum	intercentrum
XXX	XIII/14/66	intercentrum	intercentrum
XXX	XIII/14/66	intercentrum	intercentrum
XXX	XIII/14/66	intercentrum	intercentrum
XXX	XIII/14/66	intercentrum	intercentrum
XXX	XIII/14/66	intercentrum	intercentrum
XXX	XIII/14/66	intercentrum	intercentrum
XXX	XIII/14/66	intercentrum	intercentrum
XXX	XIII/14/66	intercentrum	intercentrum
XXX	XIII/14/66	intercentrum	intercentrum
XXX	XIII/14/66	intercentrum	intercentrum
XXX	XIII/14/66	intercentrum	intercentrum
XXX	XIII/14/66	intercentrum	intercentrum
XXX	XIII/14/66	intercentrum	intercentrum
XXX	XIII/14/66	intercentrum	intercentrum
XXX	XIII/14/66	intercentrum	intercentrum
XXX	XIII/14/66	intercentrum	intercentrum
XXX	XIII/14/66	intercentrum	intercentrum
XXX	XIII/14/66	intercentrum	intercentrum
XXX	XIII/14/66	intercentrum	intercentrum
XXX	XIII/14/66	intercentrum	intercentrum
XXX	XIII/14/66	intercentrum	intercentrum
XXX	XIII/14/66	intercentrum	intercentrum
XXX	XIII/14/66	intercentrum	intercentrum
XXX	XIII/14/66	intercentrum	intercentrum
XXX	XIII/14/66	intercentrum	intercentrum
XXX	XIII/14/66	intercentrum	intercentrum
XXX	XIII/14/66	intercentrum	intercentrum
XXX	XIII/14/66	intercentrum	intercentrum
XXX	XIII/14/66	intercentrum	intercentrum
XXX	XIII/14/66	intercentrum	intercentrum
XXX	XIII/14/66	intercentrum	intercentrum
XXX	XIII/14/66	intercentrum	intercentrum
XXX	XIII/14/66	intercentrum	intercentrum
XXX	XIII/14/66	intercentrum	intercentrum
XXX	XIII/14/66	intercentrum	intercentrum
XXX	XIII/14/66	intercentrum	intercentrum
XXX	XIII/14/66	intercentrum	intercentrum
XXX	XIII/14/66	intercentrum	intercentrum
XXX	XIII/14/66	intercentrum	intercentrum
XXX	XIII/14/66	rib	rib
XXX	XIII/14/66	rib	rib
XXX	XIII/14/66	rib	rib
XXX	XIII/14/66	rib	rib
XXX	XIII/14/66	rib	rib
XXX	XIII/14/66	rib	rib
XXX	XIII/14/66	rib	rib
XXX	XIII/14/66	rib	rib
XXX	XIII/14/66	rib	rib
XXX	XIII/14/66	rib	rib
XXX	XIII/14/66	rib	rib
XXX	XIII/14/66	rib	rib
XXX	XIII/14/66	rib	rib
XXX	XIII/14/66	rib	rib
XXX	XIII/14/66	rib	rib
XXX	XIII/14/66	rib	rib
XXX	XIII/14/66	interclavicle	interclavicle
XXX	XIII/14/66	interclavicle	interclavicle
XXX	XIII/14/66	clavicle	R. clavicle
XXX	XIII/14/66	clavicle	L. clavicle
XXX	XIII/14/66	clavicle	L. clavicle
XXX	XIII/14/66	scapula	L. scapula
XXX	XIII/14/66	cleithrum	R. cleithrum
XXX	XIII/14/66	humerus	L. humerus
XXX	XIII/14/66	humerus	L. humerus
XXX	XIII/14/66	humerus	R. humerus
XXX	XIII/14/66	radius	L. radius
XXX	XIII/14/66	ulna	L. ulna
XXX	XIII/14/66	autopod	autopod indet
XXX	XIII/14/66	autopod	autopod indet
XXX	XIII/14/66	autopod	autopod indet
XXX	XIII/14/66	autopod	autopod indet
XXX	XIII/14/66	autopod	autopod indet
XXX	XIII/14/66	ilium	R. ilium
XXX	XIII/14/66	ischium	L. ischium
XXX	XIII/14/66	ischium	R. ischium
XXX	XIII/14/66	femur	L. femur
XXX	XIII/14/66	femur	R. femur
XXX	XIII/14/66	tibia	L. tibia
XXXI	XIII/4/66	skull	NA
XXXI	XIII/4/66	NA	R. maxilla
XXXI	XIII/4/66	NA	L. maxilla
XXXI	XIII/4/66	NA	R. nasal
XXXI	XIII/4/66	NA	L. nasal
XXXI	XIII/4/66	NA	R. prefrontal
XXXI	XIII/4/66	NA	L. prefrontal
XXXI	XIII/4/66	NA	R. lacrimal
XXXI	XIII/4/66	NA	L. lacrimal
XXXI	XIII/4/66	NA	R. jugal
XXXI	XIII/4/66	NA	L. jugal
XXXI	XIII/4/66	NA	R. frontal
XXXI	XIII/4/66	NA	L. frontal
XXXI	XIII/4/66	NA	R. postfrontal
XXXI	XIII/4/66	NA	L. postfrontal
XXXI	XIII/4/66	NA	R. postorbital
XXXI	XIII/4/66	NA	L. postorbital
XXXI	XIII/4/66	NA	R. supratemporal
XXXI	XIII/4/66	NA	L. supratemporal
XXXI	XIII/4/66	NA	R. parietal
XXXI	XIII/4/66	NA	L. parietal
XXXI	XIII/4/66	NA	R. squamosal
XXXI	XIII/4/66	NA	L. squamosal
XXXI	XIII/4/66	NA	R. postparietal
XXXI	XIII/4/66	NA	L. postparietal
XXXI	XIII/4/66	NA	R. tabular
XXXI	XIII/4/66	NA	L. tabular
XXXI	XIII/4/66	NA	R. exoccipital
XXXI	XIII/4/66	NA	L. exoccipital
XXXI	XIII/4/66	NA	R. quadratojugal
XXXI	XIII/4/66	NA	L. quadratojugal
XXXI	XIII/4/66	NA	R. quadrate
XXXI	XIII/4/66	NA	L. quadrate
XXXI	XIII/4/66	NA	R. vomer
XXXI	XIII/4/66	NA	L. vomer
XXXI	XIII/4/66	NA	R. palatine
XXXI	XIII/4/66	NA	L. palatine
XXXI	XIII/4/66	NA	R. ectopterygoid
XXXI	XIII/4/66	NA	L. ectopterygoid
XXXI	XIII/4/66	NA	R. pterygoid
XXXI	XIII/4/66	NA	L. pterygoid
XXXI	XIII/4/66	NA	Parasphenoid
XXXI	XIII/4/66	NA	R. stapes
XXXI	XIII/4/66	NA	L. stapes
XXXI	XIII/4/66	NA	R. epipterygoid
XXXI	XIII/4/66	NA	L. epipterygoid
XXXI	XIII/4/66	mandible	NA
XXXI	XIII/4/66	NA	R. dentary
XXXI	XIII/4/66	NA	R. coronoid 1
XXXI	XIII/4/66	NA	R. coronoid 2
XXXI	XIII/4/66	NA	R. coronoid 3
XXXI	XIII/4/66	NA	R. splenial
XXXI	XIII/4/66	NA	R. postsplenial
XXXI	XIII/4/66	NA	R. angular
XXXI	XIII/4/66	NA	R. surangular
XXXI	XIII/4/66	NA	R. prearticular
XXXI	XIII/4/66	NA	R. articular
XXXI	XIII/4/66	mandible	NA
XXXI	XIII/4/66	NA	L. dentary
XXXI	XIII/4/66	NA	L. coronoid 1
XXXI	XIII/4/66	NA	L. coronoid 2
XXXI	XIII/4/66	NA	L. coronoid 3
XXXI	XIII/4/66	NA	L. splenial
XXXI	XIII/4/66	NA	L. postsplenial
XXXI	XIII/4/66	NA	L. angular
XXXI	XIII/4/66	NA	L. surangular
XXXI	XIII/4/66	NA	L. prearticular
XXXI	XIII/4/66	NA	L. articular
XXXI	XIII/4/66	clavicle	L. clavicle
XXXI	XIII/4/66	clavicle	R. clavicle
XXXI	XIII/4/66	interclavicle	interclavicle
XXXI	XIII/4/66	rib	rib
XXXI	XIII/4/66	rib	rib
XXXI	XIII/4/66	rib	rib
XXXI	XIII/4/66	rib	rib
XXXI	XIII/4/66	rib	rib
XXXI	XIII/4/66	rib	rib
XXXI	XIII/4/66	rib	rib
XXXI	XIII/4/66	rib	rib
XXXI	XIII/4/66	rib	rib
XXXI	XIII/4/66	rib	rib
XXXI	XIII/4/66	rib	rib
XXXI	XIII/4/66	rib	rib
XXXI	XIII/4/66	rib	rib
XXXI	XIII/4/66	rib	rib
XXXI	XIII/4/66	rib	rib
XXXI	XIII/4/66	rib	rib
XXXI	XIII/4/66	rib	rib
XXXI	XIII/4/66	rib	rib
XXXI	XIII/4/66	rib	rib
XXXI	XIII/4/66	rib	rib
XXXI	XIII/4/66	rib	rib
XXXI	XIII/4/66	rib	rib
XXXI	XIII/4/66	rib	rib
XXXI	XIII/4/66	rib	rib
XXXI	XIII/4/66	rib	rib
XXXI	XIII/4/66	rib	rib
XXXI	XIII/4/66	rib	rib
XXXI	XIII/4/66	atlas	atlas
XXXI	XIII/4/66	intercentrum	intercentrum
XXXI	XIII/4/66	intercentrum	intercentrum
XXXI	XIII/4/66	intercentrum	intercentrum
XXXI	XIII/4/66	intercentrum	intercentrum
XXXI	XIII/4/66	intercentrum	intercentrum
XXXI	XIII/4/66	intercentrum	intercentrum
XXXI	XIII/4/66	intercentrum	intercentrum
XXXI	XIII/4/66	intercentrum	intercentrum
XXXI	XIII/4/66	intercentrum	intercentrum
XXXI	XIII/4/66	intercentrum	intercentrum
XXXI	XIII/4/66	intercentrum	intercentrum
XXXI	XIII/4/66	intercentrum	intercentrum
XXXI	XIII/4/66	intercentrum	intercentrum
XXXI	XIII/4/66	intercentrum	intercentrum
XXXI	XIII/4/66	intercentrum	intercentrum
XXXI	XIII/4/66	intercentrum	intercentrum
XXXI	XIII/4/66	intercentrum	intercentrum
XXXI	XIII/4/66	intercentrum	intercentrum
XXXI	XIII/4/66	intercentrum	intercentrum
XXXI	XIII/4/66	intercentrum	intercentrum
XXXI	XIII/4/66	intercentrum	intercentrum
XXXI	XIII/4/66	intercentrum	intercentrum
XXXI	XIII/4/66	intercentrum	intercentrum
XXXI	XIII/4/66	intercentrum	intercentrum
XXXI	XIII/4/66	intercentrum	intercentrum
XXXI	XIII/4/66	intercentrum	intercentrum
XXXI	XIII/4/66	intercentrum	intercentrum
XXXI	XIII/4/66	hemal arch	hemal arch
XXXI	XIII/4/66	hemal arch	hemal arch
XXXI	XIII/4/66	hemal arch	hemal arch
XXXI	XIII/4/66	hemal arch	hemal arch
XXXI	XIII/4/66	hemal arch	hemal arch
XXXI	XIII/4/66	hemal arch	hemal arch
XXXI	XIII/4/66	hemal arch	hemal arch
XXXI	XIII/4/66	hemal arch	hemal arch
XXXI	XIII/4/66	hemal arch	hemal arch
XXXI	XIII/4/66	hemal arch	hemal arch
XXXI	XIII/4/66	neural arch	neural arch
XXXI	XIII/4/66	neural arch	neural arch
XXXI	XIII/4/66	neural arch	neural arch
XXXI	XIII/4/66	neural arch	neural arch
XXXI	XIII/4/66	neural arch	neural arch
XXXI	XIII/4/66	neural arch	neural arch
XXXI	XIII/4/66	neural arch	neural arch
XXXI	XIII/4/66	neural arch	neural arch
XXXI	XIII/4/66	neural arch	neural arch
XXXI	XIII/4/66	neural arch	neural arch
XXXI	XIII/4/66	neural arch	neural arch
XXXI	XIII/4/66	neural arch	neural arch
XXXI	XIII/4/66	neural arch	neural arch
XXXI	XIII/4/66	neural arch	neural arch
XXXI	XIII/4/66	ilium	R. ilium
XXXI	XIII/4/66	ilium	L. ilium
XXXI	XIII/4/66	ischium	L. ischium
XXXI	XIII/4/66	femur	R. femur
XXXI	XIII/4/66	femur	L. femur
XXXI	XIII/4/66	tibia	L. tibia
XXXII	XIII/12/65	skull	NA
XXXII	XIII/12/65	NA	R. premaxilla
XXXII	XIII/12/65	NA	L. premaxilla
XXXII	XIII/12/65	NA	R. maxilla
XXXII	XIII/12/65	NA	L. maxilla
XXXII	XIII/12/65	NA	R. nasal
XXXII	XIII/12/65	NA	L. nasal
XXXII	XIII/12/65	NA	R. prefrontal
XXXII	XIII/12/65	NA	L. prefrontal
XXXII	XIII/12/65	NA	R. lacrimal
XXXII	XIII/12/65	NA	L. lacrimal
XXXII	XIII/12/65	NA	R. jugal
XXXII	XIII/12/65	NA	L. jugal
XXXII	XIII/12/65	NA	R. frontal
XXXII	XIII/12/65	NA	L. frontal
XXXII	XIII/12/65	NA	R. postfrontal
XXXII	XIII/12/65	NA	L. postfrontal
XXXII	XIII/12/65	NA	R. postorbital
XXXII	XIII/12/65	NA	L. postorbital
XXXII	XIII/12/65	NA	R. supratemporal
XXXII	XIII/12/65	NA	L. supratemporal
XXXII	XIII/12/65	NA	R. parietal
XXXII	XIII/12/65	NA	L. parietal
XXXII	XIII/12/65	NA	R. squamosal
XXXII	XIII/12/65	NA	L. squamosal
XXXII	XIII/12/65	NA	R. postparietal
XXXII	XIII/12/65	NA	L. postparietal
XXXII	XIII/12/65	NA	R. tabular
XXXII	XIII/12/65	NA	L. tabular
XXXII	XIII/12/65	NA	R. exoccipital
XXXII	XIII/12/65	NA	L. exoccipital
XXXII	XIII/12/65	NA	R. quadratojugal
XXXII	XIII/12/65	NA	L. quadratojugal
XXXII	XIII/12/65	NA	R. quadrate
XXXII	XIII/12/65	NA	L. quadrate
XXXII	XIII/12/65	NA	R. vomer
XXXII	XIII/12/65	NA	L. vomer
XXXII	XIII/12/65	NA	R. palatine
XXXII	XIII/12/65	NA	L. palatine
XXXII	XIII/12/65	NA	R. ectopterygoid
XXXII	XIII/12/65	NA	L. ectopterygoid
XXXII	XIII/12/65	NA	R. pterygoid
XXXII	XIII/12/65	NA	L. pterygoid
XXXII	XIII/12/65	NA	Parasphenoid
XXXII	XIII/12/65	NA	R. stapes
XXXII	XIII/12/65	NA	L. stapes
XXXII	XIII/12/65	NA	R. epipterygoid
XXXII	XIII/12/65	NA	L. epipterygoid
XXXII	XIII/12/65	NA	L. maxilla
XXXII	XIII/12/65	NA	R. nasal
XXXII	XIII/12/65	NA	L. nasal
XXXII	XIII/12/65	NA	R. prefrontal
XXXII	XIII/12/65	NA	L. prefrontal
XXXII	XIII/12/65	NA	L. lacrimal
XXXII	XIII/12/65	NA	R. jugal
XXXII	XIII/12/65	NA	L. jugal
XXXII	XIII/12/65	NA	R. frontal
XXXII	XIII/12/65	NA	L. frontal
XXXII	XIII/12/65	NA	R. postfrontal
XXXII	XIII/12/65	NA	L. postfrontal
XXXII	XIII/12/65	NA	R. postorbital
XXXII	XIII/12/65	NA	L. postorbital
XXXII	XIII/12/65	NA	R. supratemporal
XXXII	XIII/12/65	NA	L. supratemporal
XXXII	XIII/12/65	NA	R. parietal
XXXII	XIII/12/65	NA	L. parietal
XXXII	XIII/12/65	NA	R. squamosal
XXXII	XIII/12/65	NA	L. squamosal
XXXII	XIII/12/65	NA	R. postparietal
XXXII	XIII/12/65	NA	L. postparietal
XXXII	XIII/12/65	NA	R. tabular
XXXII	XIII/12/65	NA	L. tabular
XXXII	XIII/12/65	NA	R. exoccipital
XXXII	XIII/12/65	NA	L. exoccipital
XXXII	XIII/12/65	NA	R. quadratojugal
XXXII	XIII/12/65	NA	L. quadratojugal
XXXII	XIII/12/65	NA	R. quadrate
XXXII	XIII/12/65	NA	L. quadrate
XXXII	XIII/12/65	NA	R. vomer
XXXII	XIII/12/65	NA	L. vomer
XXXII	XIII/12/65	NA	R. palatine
XXXII	XIII/12/65	NA	L. palatine
XXXII	XIII/12/65	NA	R. ectopterygoid
XXXII	XIII/12/65	NA	L. ectopterygoid
XXXII	XIII/12/65	NA	R. pterygoid
XXXII	XIII/12/65	NA	L. pterygoid
XXXII	XIII/12/65	NA	Parasphenoid
XXXII	XIII/12/65	NA	R. stapes
XXXII	XIII/12/65	NA	L. stapes
XXXII	XIII/12/65	NA	R. epipterygoid
XXXII	XIII/12/65	NA	L. epipterygoid
XXXII	XIII/12/65	mandible	NA
XXXII	XIII/12/65	NA	R. dentary
XXXII	XIII/12/65	NA	R. coronoid 1
XXXII	XIII/12/65	NA	R. coronoid 2
XXXII	XIII/12/65	NA	R. coronoid 3
XXXII	XIII/12/65	NA	R. splenial
XXXII	XIII/12/65	NA	R. postsplenial
XXXII	XIII/12/65	NA	R. angular
XXXII	XIII/12/65	NA	R. surangular
XXXII	XIII/12/65	NA	R. prearticular
XXXII	XIII/12/65	NA	R. articular
XXXII	XIII/12/65	mandible	NA
XXXII	XIII/12/65	NA	L. dentary
XXXII	XIII/12/65	NA	L. coronoid 1
XXXII	XIII/12/65	NA	L. coronoid 2
XXXII	XIII/12/65	NA	L. coronoid 3
XXXII	XIII/12/65	NA	L. splenial
XXXII	XIII/12/65	NA	L. postsplenial
XXXII	XIII/12/65	NA	L. angular
XXXII	XIII/12/65	NA	L. surangular
XXXII	XIII/12/65	NA	L. prearticular
XXXII	XIII/12/65	NA	L. articular
XXXII	XIII/12/65	atlas	atlas
XXXII	XIII/12/65	intercentrum	intercentrum
XXXII	XIII/12/65	intercentrum	intercentrum
XXXII	XIII/12/65	intercentrum	intercentrum
XXXII	XIII/12/65	intercentrum	intercentrum
XXXII	XIII/12/65	intercentrum	intercentrum
XXXII	XIII/12/65	intercentrum	intercentrum
XXXII	XIII/12/65	intercentrum	intercentrum
XXXII	XIII/12/65	intercentrum	intercentrum
XXXII	XIII/12/65	intercentrum	intercentrum
XXXII	XIII/12/65	intercentrum	intercentrum
XXXII	XIII/12/65	clavicle	R. clavicle
XXXII	XIII/12/65	clavicle	L. clavicle
XXXII	XIII/12/65	interclavicle	interclavicle
XXXII	XIII/12/65	radius	R. radius
XXXII	XIII/12/65	ulna	R. ulna
XXXII	XIII/12/65	skull	NA
XXXII	XIII/12/65	NA	R. premaxilla
XXXII	XIII/12/65	NA	L. premaxilla
XXXII	XIII/12/65	NA	R. maxilla
XXXII	XIII/12/65	NA	L. maxilla
XXXII	XIII/12/65	NA	R. nasal
XXXII	XIII/12/65	NA	L. nasal
XXXII	XIII/12/65	NA	R. prefrontal
XXXII	XIII/12/65	NA	L. prefrontal
XXXII	XIII/12/65	NA	R. lacrimal
XXXII	XIII/12/65	NA	L. lacrimal
XXXII	XIII/12/65	NA	R. jugal
XXXII	XIII/12/65	NA	L. jugal
XXXII	XIII/12/65	NA	R. frontal
XXXII	XIII/12/65	NA	L. frontal
XXXII	XIII/12/65	NA	R. postfrontal
XXXII	XIII/12/65	NA	L. postfrontal
XXXII	XIII/12/65	NA	R. postorbital
XXXII	XIII/12/65	NA	L. postorbital
XXXII	XIII/12/65	NA	R. supratemporal
XXXII	XIII/12/65	NA	L. supratemporal
XXXII	XIII/12/65	NA	R. parietal
XXXII	XIII/12/65	NA	L. parietal
XXXII	XIII/12/65	NA	R. squamosal
XXXII	XIII/12/65	NA	L. squamosal
XXXII	XIII/12/65	NA	R. postparietal
XXXII	XIII/12/65	NA	L. postparietal
XXXII	XIII/12/65	NA	R. tabular
XXXII	XIII/12/65	NA	L. tabular
XXXII	XIII/12/65	NA	R. exoccipital
XXXII	XIII/12/65	NA	L. exoccipital
XXXII	XIII/12/65	NA	R. quadratojugal
XXXII	XIII/12/65	NA	L. quadratojugal
XXXII	XIII/12/65	NA	R. quadrate
XXXII	XIII/12/65	NA	L. quadrate
XXXII	XIII/12/65	NA	R. vomer
XXXII	XIII/12/65	NA	L. vomer
XXXII	XIII/12/65	NA	R. palatine
XXXII	XIII/12/65	NA	L. palatine
XXXII	XIII/12/65	NA	R. ectopterygoid
XXXII	XIII/12/65	NA	L. ectopterygoid
XXXII	XIII/12/65	NA	R. pterygoid
XXXII	XIII/12/65	NA	L. pterygoid
XXXII	XIII/12/65	NA	Parasphenoid
XXXII	XIII/12/65	NA	R. stapes
XXXII	XIII/12/65	NA	L. stapes
XXXII	XIII/12/65	NA	R. epipterygoid
XXXII	XIII/12/65	NA	L. epipterygoid
XXXII	XIII/12/65	NA	L. maxilla
XXXII	XIII/12/65	NA	R. nasal
XXXII	XIII/12/65	NA	L. nasal
XXXII	XIII/12/65	NA	R. prefrontal
XXXII	XIII/12/65	NA	L. prefrontal
XXXII	XIII/12/65	NA	L. lacrimal
XXXII	XIII/12/65	NA	R. jugal
XXXII	XIII/12/65	NA	L. jugal
XXXII	XIII/12/65	NA	R. frontal
XXXII	XIII/12/65	NA	L. frontal
XXXII	XIII/12/65	NA	R. postfrontal
XXXII	XIII/12/65	NA	L. postfrontal
XXXII	XIII/12/65	NA	R. postorbital
XXXII	XIII/12/65	NA	L. postorbital
XXXII	XIII/12/65	NA	R. supratemporal
XXXII	XIII/12/65	NA	L. supratemporal
XXXII	XIII/12/65	NA	R. parietal
XXXII	XIII/12/65	NA	L. parietal
XXXII	XIII/12/65	NA	R. squamosal
XXXII	XIII/12/65	NA	L. squamosal
XXXII	XIII/12/65	NA	R. postparietal
XXXII	XIII/12/65	NA	L. postparietal
XXXII	XIII/12/65	NA	R. tabular
XXXII	XIII/12/65	NA	L. tabular
XXXII	XIII/12/65	NA	R. exoccipital
XXXII	XIII/12/65	NA	L. exoccipital
XXXII	XIII/12/65	NA	R. quadratojugal
XXXII	XIII/12/65	NA	L. quadratojugal
XXXII	XIII/12/65	NA	R. quadrate
XXXII	XIII/12/65	NA	L. quadrate
XXXII	XIII/12/65	NA	R. vomer
XXXII	XIII/12/65	NA	L. vomer
XXXII	XIII/12/65	NA	R. palatine
XXXII	XIII/12/65	NA	L. palatine
XXXII	XIII/12/65	NA	R. ectopterygoid
XXXII	XIII/12/65	NA	L. ectopterygoid
XXXII	XIII/12/65	NA	R. pterygoid
XXXII	XIII/12/65	NA	L. pterygoid
XXXII	XIII/12/65	NA	Parasphenoid
XXXII	XIII/12/65	NA	R. stapes
XXXII	XIII/12/65	NA	L. stapes
XXXII	XIII/12/65	NA	R. epipterygoid
XXXII	XIII/12/65	NA	L. epipterygoid
XXXII	XIII/12/65	mandible	NA
XXXII	XIII/12/65	NA	R. dentary
XXXII	XIII/12/65	NA	R. coronoid 1
XXXII	XIII/12/65	NA	R. coronoid 2
XXXII	XIII/12/65	NA	R. coronoid 3
XXXII	XIII/12/65	NA	R. splenial
XXXII	XIII/12/65	NA	R. postsplenial
XXXII	XIII/12/65	NA	R. angular
XXXII	XIII/12/65	NA	R. surangular
XXXII	XIII/12/65	NA	R. prearticular
XXXII	XIII/12/65	NA	R. articular
XXXII	XIII/12/65	mandible	NA
XXXII	XIII/12/65	NA	L. dentary
XXXII	XIII/12/65	NA	L. coronoid 1
XXXII	XIII/12/65	NA	L. coronoid 2
XXXII	XIII/12/65	NA	L. coronoid 3
XXXII	XIII/12/65	NA	L. splenial
XXXII	XIII/12/65	NA	L. postsplenial
XXXII	XIII/12/65	NA	L. angular
XXXII	XIII/12/65	NA	L. surangular
XXXII	XIII/12/65	NA	L. prearticular
XXXII	XIII/12/65	NA	L. articular
XXXII	XIII/12/65	atlas	atlas
XXXII	XIII/12/65	intercentrum	intercentrum
XXXII	XIII/12/65	intercentrum	intercentrum
XXXII	XIII/12/65	intercentrum	intercentrum
XXXII	XIII/12/65	intercentrum	intercentrum
XXXII	XIII/12/65	intercentrum	intercentrum
XXXII	XIII/12/65	intercentrum	intercentrum
XXXII	XIII/12/65	intercentrum	intercentrum
XXXII	XIII/12/65	intercentrum	intercentrum
XXXII	XIII/12/65	intercentrum	intercentrum
XXXII	XIII/12/65	intercentrum	intercentrum
XXXII	XIII/12/65	intercentrum	intercentrum
XXXII	XIII/12/65	intercentrum	intercentrum
XXXII	XIII/12/65	intercentrum	intercentrum
XXXII	XIII/12/65	intercentrum	intercentrum
XXXII	XIII/12/65	intercentrum	intercentrum
XXXII	XIII/12/65	intercentrum	intercentrum
XXXII	XIII/12/65	intercentrum	intercentrum
XXXII	XIII/12/65	intercentrum	intercentrum
XXXII	XIII/12/65	intercentrum	intercentrum
XXXII	XIII/12/65	intercentrum	intercentrum
XXXII	XIII/12/65	intercentrum	intercentrum
XXXII	XIII/12/65	intercentrum	intercentrum
XXXII	XIII/12/65	intercentrum	intercentrum
XXXII	XIII/12/65	intercentrum	intercentrum
XXXII	XIII/12/65	rib	rib
XXXII	XIII/12/65	rib	rib
XXXII	XIII/12/65	rib	rib
XXXII	XIII/12/65	rib	rib
XXXII	XIII/12/65	rib	rib
XXXII	XIII/12/65	rib	rib
XXXII	XIII/12/65	rib	rib
XXXII	XIII/12/65	rib	rib
XXXII	XIII/12/65	rib	rib
XXXII	XIII/12/65	rib	rib
XXXII	XIII/12/65	rib	rib
XXXII	XIII/12/65	rib	rib
XXXII	XIII/12/65	rib	rib
XXXII	XIII/12/65	rib	rib
XXXII	XIII/12/65	rib	rib
XXXII	XIII/12/65	rib	rib
XXXII	XIII/12/65	rib	rib
XXXII	XIII/12/65	rib	rib
XXXII	XIII/12/65	rib	rib
XXXII	XIII/12/65	rib	rib
XXXII	XIII/12/65	rib	rib
XXXII	XIII/12/65	rib	rib
XXXII	XIII/12/65	rib	rib
XXXII	XIII/12/65	rib	rib
XXXII	XIII/12/65	interclavicle	interclavicle
XXXII	XIII/12/65	clavicle	R. clavicle
XXXII	XIII/12/65	cleithrum	R. cleithrum
XXXII	XIII/12/65	cleithrum	L. cleithrum
XXXII	XIII/12/65	radius	L. radius
XXXII	XIII/12/65	ulna	L. ulna
XXXII	XIII/12/65	femur	L. femur
XXXII	XIII/12/65	tibia	L. tibia
XXXII	XIII/12/65	fibula	L. fibula
XXXII	XIII/12/65	interclavicle	interclavicle
XXXII	XIII/12/65	interclavicle	interclavicle
XXXII	XIII/12/65	clavicle	R. clavicle
XXXII	XIII/12/65	clavicle	L. clavicle
XXXII	XIII/12/65	humerus	R. humerus
XXXII	XIII/12/65	humerus	L. humerus
XXXII	XIII/12/65	intercentrum	intercentrum
XXXII	XIII/12/65	intercentrum	intercentrum
XXXII	XIII/12/65	intercentrum	intercentrum
XXXII	XIII/12/65	intercentrum	intercentrum
XXXII	XIII/12/65	intercentrum	intercentrum
XXXII	XIII/12/65	intercentrum	intercentrum
XXXII	XIII/12/65	intercentrum	intercentrum
XXXII	XIII/12/65	intercentrum	intercentrum
XXXII	XIII/12/65	intercentrum	intercentrum
XXXII	XIII/12/65	intercentrum	intercentrum
XXXII	XIII/12/65	intercentrum	intercentrum
XXXII	XIII/12/65	intercentrum	intercentrum
XXXII	XIII/12/65	intercentrum	intercentrum
XXXII	XIII/12/65	intercentrum	intercentrum
XXXII	XIII/12/65	intercentrum	intercentrum
XXXII	XIII/12/65	rib	rib
XXXII	XIII/12/65	rib	rib
XXXII	XIII/12/65	rib	rib
XXXII	XIII/12/65	rib	rib
XXXII	XIII/12/65	rib	rib
XXXII	XIII/12/65	rib	rib
XXXII	XIII/12/65	skull	NA
XXXII	XIII/12/65	NA	R. premaxilla
XXXII	XIII/12/65	NA	L. premaxilla
XXXII	XIII/12/65	NA	R. maxilla
XXXII	XIII/12/65	NA	L. maxilla
XXXII	XIII/12/65	NA	R. nasal
XXXII	XIII/12/65	NA	L. nasal
XXXII	XIII/12/65	NA	R. prefrontal
XXXII	XIII/12/65	NA	L. prefrontal
XXXII	XIII/12/65	NA	R. lacrimal
XXXII	XIII/12/65	NA	L. lacrimal
XXXII	XIII/12/65	NA	R. jugal
XXXII	XIII/12/65	NA	L. jugal
XXXII	XIII/12/65	NA	R. frontal
XXXII	XIII/12/65	NA	L. frontal
XXXII	XIII/12/65	NA	R. postfrontal
XXXII	XIII/12/65	NA	L. postfrontal
XXXII	XIII/12/65	NA	R. postorbital
XXXII	XIII/12/65	NA	L. postorbital
XXXII	XIII/12/65	NA	R. supratemporal
XXXII	XIII/12/65	NA	L. supratemporal
XXXII	XIII/12/65	NA	R. parietal
XXXII	XIII/12/65	NA	L. parietal
XXXII	XIII/12/65	NA	R. squamosal
XXXII	XIII/12/65	NA	L. squamosal
XXXII	XIII/12/65	NA	R. postparietal
XXXII	XIII/12/65	NA	L. postparietal
XXXII	XIII/12/65	NA	R. tabular
XXXII	XIII/12/65	NA	L. tabular
XXXII	XIII/12/65	NA	R. exoccipital
XXXII	XIII/12/65	NA	L. exoccipital
XXXII	XIII/12/65	NA	R. quadratojugal
XXXII	XIII/12/65	NA	L. quadratojugal
XXXII	XIII/12/65	NA	R. quadrate
XXXII	XIII/12/65	NA	L. quadrate
XXXII	XIII/12/65	NA	R. vomer
XXXII	XIII/12/65	NA	L. vomer
XXXII	XIII/12/65	NA	R. palatine
XXXII	XIII/12/65	NA	L. palatine
XXXII	XIII/12/65	NA	R. ectopterygoid
XXXII	XIII/12/65	NA	L. ectopterygoid
XXXII	XIII/12/65	NA	R. pterygoid
XXXII	XIII/12/65	NA	L. pterygoid
XXXII	XIII/12/65	NA	Parasphenoid
XXXII	XIII/12/65	NA	R. stapes
XXXII	XIII/12/65	NA	L. stapes
XXXII	XIII/12/65	NA	R. epipterygoid
XXXII	XIII/12/65	NA	L. epipterygoid
XXXII	XIII/12/65	NA	L. maxilla
XXXII	XIII/12/65	NA	R. nasal
XXXII	XIII/12/65	NA	L. nasal
XXXII	XIII/12/65	NA	R. prefrontal
XXXII	XIII/12/65	NA	L. prefrontal
XXXII	XIII/12/65	NA	L. lacrimal
XXXII	XIII/12/65	NA	R. jugal
XXXII	XIII/12/65	NA	L. jugal
XXXII	XIII/12/65	NA	R. frontal
XXXII	XIII/12/65	NA	L. frontal
XXXII	XIII/12/65	NA	R. postfrontal
XXXII	XIII/12/65	NA	L. postfrontal
XXXII	XIII/12/65	NA	R. postorbital
XXXII	XIII/12/65	NA	L. postorbital
XXXII	XIII/12/65	NA	R. supratemporal
XXXII	XIII/12/65	NA	L. supratemporal
XXXII	XIII/12/65	NA	R. parietal
XXXII	XIII/12/65	NA	L. parietal
XXXII	XIII/12/65	NA	R. squamosal
XXXII	XIII/12/65	NA	L. squamosal
XXXII	XIII/12/65	NA	R. postparietal
XXXII	XIII/12/65	NA	L. postparietal
XXXII	XIII/12/65	NA	R. tabular
XXXII	XIII/12/65	NA	L. tabular
XXXII	XIII/12/65	NA	R. exoccipital
XXXII	XIII/12/65	NA	L. exoccipital
XXXII	XIII/12/65	NA	R. quadratojugal
XXXII	XIII/12/65	NA	L. quadratojugal
XXXII	XIII/12/65	NA	R. quadrate
XXXII	XIII/12/65	NA	L. quadrate
XXXII	XIII/12/65	NA	R. vomer
XXXII	XIII/12/65	NA	L. vomer
XXXII	XIII/12/65	NA	R. palatine
XXXII	XIII/12/65	NA	L. palatine
XXXII	XIII/12/65	NA	R. ectopterygoid
XXXII	XIII/12/65	NA	L. ectopterygoid
XXXII	XIII/12/65	NA	R. pterygoid
XXXII	XIII/12/65	NA	L. pterygoid
XXXII	XIII/12/65	NA	Parasphenoid
XXXII	XIII/12/65	NA	R. stapes
XXXII	XIII/12/65	NA	L. stapes
XXXII	XIII/12/65	NA	R. epipterygoid
XXXII	XIII/12/65	NA	L. epipterygoid
XXXII	XIII/12/65	mandible	NA
XXXII	XIII/12/65	NA	R. dentary
XXXII	XIII/12/65	NA	R. coronoid 1
XXXII	XIII/12/65	NA	R. coronoid 2
XXXII	XIII/12/65	NA	R. coronoid 3
XXXII	XIII/12/65	NA	R. splenial
XXXII	XIII/12/65	NA	R. postsplenial
XXXII	XIII/12/65	NA	R. angular
XXXII	XIII/12/65	NA	R. surangular
XXXII	XIII/12/65	NA	R. prearticular
XXXII	XIII/12/65	NA	R. articular
XXXII	XIII/12/65	atlas	atlas
XXXII	XIII/12/65	intercentrum	intercentrum
XXXII	XIII/12/65	intercentrum	intercentrum
XXXII	XIII/12/65	intercentrum	intercentrum
XXXII	XIII/12/65	intercentrum	intercentrum
XXXII	XIII/12/65	intercentrum	intercentrum
XXXII	XIII/12/65	intercentrum	intercentrum
XXXII	XIII/12/65	intercentrum	intercentrum
XXXII	XIII/12/65	intercentrum	intercentrum
XXXII	XIII/12/65	intercentrum	intercentrum
XXXII	XIII/12/65	intercentrum	intercentrum
XXXII	XIII/12/65	intercentrum	intercentrum
XXXII	XIII/12/65	intercentrum	intercentrum
XXXII	XIII/12/65	intercentrum	intercentrum
XXXII	XIII/12/65	intercentrum	intercentrum
XXXII	XIII/12/65	intercentrum	intercentrum
XXXII	XIII/12/65	intercentrum	intercentrum
XXXII	XIII/12/65	intercentrum	intercentrum
XXXII	XIII/12/65	intercentrum	intercentrum
XXXII	XIII/12/65	intercentrum	intercentrum
XXXII	XIII/12/65	intercentrum	intercentrum
XXXII	XIII/12/65	intercentrum	intercentrum
XXXII	XIII/12/65	intercentrum	intercentrum
XXXII	XIII/12/65	intercentrum	intercentrum
XXXII	XIII/12/65	intercentrum	intercentrum
XXXII	XIII/12/65	intercentrum	intercentrum
XXXII	XIII/12/65	intercentrum	intercentrum
XXXII	XIII/12/65	intercentrum	intercentrum
XXXII	XIII/12/65	intercentrum	intercentrum
XXXII	XIII/12/65	neural arch	neural arch
XXXII	XIII/12/65	neural arch	neural arch
XXXII	XIII/12/65	rib	rib
XXXII	XIII/12/65	rib	rib
XXXII	XIII/12/65	rib	rib
XXXII	XIII/12/65	rib	rib
XXXII	XIII/12/65	rib	rib
XXXII	XIII/12/65	rib	rib
XXXII	XIII/12/65	rib	rib
XXXII	XIII/12/65	rib	rib
XXXII	XIII/12/65	rib	rib
XXXII	XIII/12/65	rib	rib
XXXII	XIII/12/65	rib	rib
XXXII	XIII/12/65	rib	rib
XXXII	XIII/12/65	rib	rib
XXXII	XIII/12/65	interclavicle	interclavicle
XXXII	XIII/12/65	clavicle	R. clavicle
XXXII	XIII/12/65	clavicle	L. clavicle
XXXII	XIII/12/65	cleithrum	L. cleithrum
XXXII	XIII/12/65	humerus	L. humerus
XXXII	XIII/12/65	radius	L. radius
XXXII	XIII/12/65	ulna	L. ulna
XXXII	XIII/12/65	autopod	autopod indet
XXXII	XIII/12/65	autopod	autopod indet
XXXII	XIII/12/65	autopod	autopod indet
XXXII	XIII/12/65	autopod	autopod indet
XXXII	XIII/12/65	autopod	autopod indet
XXXII	XIII/12/65	autopod	autopod indet
XXXIII	XIII/18/66	skull	NA
XXXIII	XIII/18/66	NA	R. maxilla
XXXIII	XIII/18/66	NA	L. maxilla
XXXIII	XIII/18/66	NA	R. nasal
XXXIII	XIII/18/66	NA	L. nasal
XXXIII	XIII/18/66	NA	R. prefrontal
XXXIII	XIII/18/66	NA	L. prefrontal
XXXIII	XIII/18/66	NA	R. lacrimal
XXXIII	XIII/18/66	NA	L. lacrimal
XXXIII	XIII/18/66	NA	R. jugal
XXXIII	XIII/18/66	NA	L. jugal
XXXIII	XIII/18/66	NA	R. frontal
XXXIII	XIII/18/66	NA	L. frontal
XXXIII	XIII/18/66	NA	R. postfrontal
XXXIII	XIII/18/66	NA	L. postfrontal
XXXIII	XIII/18/66	NA	R. postorbital
XXXIII	XIII/18/66	NA	L. postorbital
XXXIII	XIII/18/66	NA	R. supratemporal
XXXIII	XIII/18/66	NA	L. supratemporal
XXXIII	XIII/18/66	NA	R. parietal
XXXIII	XIII/18/66	NA	L. parietal
XXXIII	XIII/18/66	NA	R. squamosal
XXXIII	XIII/18/66	NA	L. squamosal
XXXIII	XIII/18/66	NA	R. postparietal
XXXIII	XIII/18/66	NA	L. postparietal
XXXIII	XIII/18/66	NA	R. tabular
XXXIII	XIII/18/66	NA	L. tabular
XXXIII	XIII/18/66	NA	R. exoccipital
XXXIII	XIII/18/66	NA	L. exoccipital
XXXIII	XIII/18/66	NA	R. quadratojugal
XXXIII	XIII/18/66	NA	L. quadratojugal
XXXIII	XIII/18/66	NA	R. quadrate
XXXIII	XIII/18/66	NA	L. quadrate
XXXIII	XIII/18/66	NA	R. vomer
XXXIII	XIII/18/66	NA	L. vomer
XXXIII	XIII/18/66	NA	R. palatine
XXXIII	XIII/18/66	NA	L. palatine
XXXIII	XIII/18/66	NA	R. ectopterygoid
XXXIII	XIII/18/66	NA	L. ectopterygoid
XXXIII	XIII/18/66	NA	R. pterygoid
XXXIII	XIII/18/66	NA	L. pterygoid
XXXIII	XIII/18/66	NA	Parasphenoid
XXXIII	XIII/18/66	NA	R. stapes
XXXIII	XIII/18/66	NA	L. stapes
XXXIII	XIII/18/66	NA	R. epipterygoid
XXXIII	XIII/18/66	NA	L. epipterygoid
XXXIII	XIII/18/66	NA	L. maxilla
XXXIII	XIII/18/66	NA	R. nasal
XXXIII	XIII/18/66	NA	L. nasal
XXXIII	XIII/18/66	NA	R. prefrontal
XXXIII	XIII/18/66	NA	L. prefrontal
XXXIII	XIII/18/66	NA	L. lacrimal
XXXIII	XIII/18/66	NA	R. jugal
XXXIII	XIII/18/66	NA	L. jugal
XXXIII	XIII/18/66	NA	R. frontal
XXXIII	XIII/18/66	NA	L. frontal
XXXIII	XIII/18/66	NA	R. postfrontal
XXXIII	XIII/18/66	NA	L. postfrontal
XXXIII	XIII/18/66	NA	R. postorbital
XXXIII	XIII/18/66	NA	L. postorbital
XXXIII	XIII/18/66	NA	R. supratemporal
XXXIII	XIII/18/66	NA	L. supratemporal
XXXIII	XIII/18/66	NA	R. parietal
XXXIII	XIII/18/66	NA	L. parietal
XXXIII	XIII/18/66	NA	R. squamosal
XXXIII	XIII/18/66	NA	L. squamosal
XXXIII	XIII/18/66	NA	R. postparietal
XXXIII	XIII/18/66	NA	L. postparietal
XXXIII	XIII/18/66	NA	R. tabular
XXXIII	XIII/18/66	NA	L. tabular
XXXIII	XIII/18/66	NA	R. exoccipital
XXXIII	XIII/18/66	NA	L. exoccipital
XXXIII	XIII/18/66	NA	R. quadratojugal
XXXIII	XIII/18/66	NA	L. quadratojugal
XXXIII	XIII/18/66	NA	R. quadrate
XXXIII	XIII/18/66	NA	L. quadrate
XXXIII	XIII/18/66	NA	R. vomer
XXXIII	XIII/18/66	NA	L. vomer
XXXIII	XIII/18/66	NA	R. palatine
XXXIII	XIII/18/66	NA	L. palatine
XXXIII	XIII/18/66	NA	R. ectopterygoid
XXXIII	XIII/18/66	NA	L. ectopterygoid
XXXIII	XIII/18/66	NA	R. pterygoid
XXXIII	XIII/18/66	NA	L. pterygoid
XXXIII	XIII/18/66	NA	Parasphenoid
XXXIII	XIII/18/66	NA	R. stapes
XXXIII	XIII/18/66	NA	L. stapes
XXXIII	XIII/18/66	NA	R. epipterygoid
XXXIII	XIII/18/66	NA	L. epipterygoid
XXXIII	XIII/18/66	mandible	NA
XXXIII	XIII/18/66	NA	L. dentary
XXXIII	XIII/18/66	NA	L. coronoid 1
XXXIII	XIII/18/66	NA	L. coronoid 2
XXXIII	XIII/18/66	NA	L. coronoid 3
XXXIII	XIII/18/66	NA	L. splenial
XXXIII	XIII/18/66	NA	L. postsplenial
XXXIII	XIII/18/66	NA	L. angular
XXXIII	XIII/18/66	NA	L. surangular
XXXIII	XIII/18/66	NA	L. prearticular
XXXIII	XIII/18/66	NA	L. articular
XXXIII	XIII/18/66	atlas	atlas
XXXIII	XIII/18/66	intercentrum	intercentrum
XXXIII	XIII/18/66	intercentrum	intercentrum
XXXIII	XIII/18/66	intercentrum	intercentrum
XXXIII	XIII/18/66	intercentrum	intercentrum
XXXIII	XIII/18/66	intercentrum	intercentrum
XXXIII	XIII/18/66	intercentrum	intercentrum
XXXIII	XIII/18/66	intercentrum	intercentrum
XXXIII	XIII/18/66	intercentrum	intercentrum
XXXIII	XIII/18/66	intercentrum	intercentrum
XXXIII	XIII/18/66	intercentrum	intercentrum
XXXIII	XIII/18/66	intercentrum	intercentrum
XXXIII	XIII/18/66	intercentrum	intercentrum
XXXIII	XIII/18/66	intercentrum	intercentrum
XXXIII	XIII/18/66	intercentrum	intercentrum
XXXIII	XIII/18/66	intercentrum	intercentrum
XXXIII	XIII/18/66	neural arch	neural arch
XXXIII	XIII/18/66	neural arch	neural arch
XXXIII	XIII/18/66	neural arch	neural arch
XXXIII	XIII/18/66	neural arch	neural arch
XXXIII	XIII/18/66	neural arch	neural arch
XXXIII	XIII/18/66	neural arch	neural arch
XXXIII	XIII/18/66	neural arch	neural arch
XXXIII	XIII/18/66	neural arch	neural arch
XXXIII	XIII/18/66	neural arch	neural arch
XXXIII	XIII/18/66	neural arch	neural arch
XXXIII	XIII/18/66	neural arch	neural arch
XXXIII	XIII/18/66	neural arch	neural arch
XXXIII	XIII/18/66	neural arch	neural arch
XXXIII	XIII/18/66	neural arch	neural arch
XXXIII	XIII/18/66	neural arch	neural arch
XXXIII	XIII/18/66	neural arch	neural arch
XXXIII	XIII/18/66	neural arch	neural arch
XXXIII	XIII/18/66	neural arch	neural arch
XXXIII	XIII/18/66	neural arch	neural arch
XXXIII	XIII/18/66	neural arch	neural arch
XXXIII	XIII/18/66	hemal arch	hemal arch
XXXIII	XIII/18/66	hemal arch	hemal arch
XXXIII	XIII/18/66	hemal arch	hemal arch
XXXIII	XIII/18/66	hemal arch	hemal arch
XXXIII	XIII/18/66	rib	rib
XXXIII	XIII/18/66	rib	rib
XXXIII	XIII/18/66	rib	rib
XXXIII	XIII/18/66	rib	rib
XXXIII	XIII/18/66	rib	rib
XXXIII	XIII/18/66	rib	rib
XXXIII	XIII/18/66	interclavicle	interclavicle
XXXIII	XIII/18/66	clavicle	R. clavicle
XXXIII	XIII/18/66	humerus	R. humerus
XXXIII	XIII/18/66	autopod	autopod indet
XXXIII	XIII/18/66	autopod	autopod indet
XXXIII	XIII/18/66	autopod	autopod indet
XXXIII	XIII/18/66	autopod	autopod indet
XXXIII	XIII/18/66	autopod	autopod indet
XXXIII	XIII/18/66	autopod	autopod indet
XXXIII	XIII/18/66	autopod	autopod indet
XXXIII	XIII/18/66	autopod	autopod indet
XXXIII	XIII/18/66	autopod	autopod indet
XXXIII	XIII/18/66	autopod	autopod indet
XXXIII	XIII/18/66	autopod	autopod indet
XXXIII	XIII/18/66	autopod	autopod indet
XXXIII	XIII/18/66	autopod	autopod indet
XXXIII	XIII/18/66	autopod	autopod indet
XXXIII	XIII/18/66	autopod	autopod indet
XXXIII	XIII/18/66	autopod	autopod indet
XXXIII	XIII/18/66	autopod	autopod indet
XXXIII	XIII/18/66	ilium	L. ilium
XXXIII	XIII/18/66	ischium	L. ischium
XXXIII	XIII/18/66	ilium	L. ilium
XXXIII	XIII/18/66	femur	L. femur
XXXIII	XIII/18/66	femur	R. femur
XXXIII	XIII/18/66	tibia	L. tibia
XXXIII	XIII/18/66	tibia	R. tibia
XXXIII	XIII/18/66	fibula	L. fibula
XXXIII	XIII/18/66	fibula	R. fibula
XXXIII	XIII/18/66	autopod	autopod indet
XXXIII	XIII/18/66	autopod	autopod indet
XXXIII	XIII/18/66	autopod	autopod indet
XXXIII	XIII/18/66	autopod	autopod indet
XXXIII	XIII/18/66	autopod	autopod indet
XXXIII	XIII/18/66	autopod	autopod indet
XXXIII	XIII/18/66	autopod	autopod indet
XXXIII	XIII/18/66	autopod	autopod indet
XXXIII	XIII/18/66	autopod	autopod indet
XXXIII	XIII/18/66	autopod	autopod indet
XXXIII	XIII/18/66	autopod	autopod indet
XXXIII	XIII/18/66	autopod	autopod indet
XXXIII	XIII/18/66	autopod	autopod indet
XXXIII	XIII/18/66	autopod	autopod indet
XXXIII	XIII/18/66	autopod	autopod indet
XXXIII	XIII/18/66	autopod	autopod indet
XXXIII	XIII/18/66	autopod	autopod indet
XXXIII	XIII/18/66	skull	NA
XXXIII	XIII/18/66	NA	R. maxilla
XXXIII	XIII/18/66	NA	L. maxilla
XXXIII	XIII/18/66	NA	R. nasal
XXXIII	XIII/18/66	NA	L. nasal
XXXIII	XIII/18/66	NA	R. prefrontal
XXXIII	XIII/18/66	NA	L. prefrontal
XXXIII	XIII/18/66	NA	R. lacrimal
XXXIII	XIII/18/66	NA	L. lacrimal
XXXIII	XIII/18/66	NA	R. jugal
XXXIII	XIII/18/66	NA	L. jugal
XXXIII	XIII/18/66	NA	R. frontal
XXXIII	XIII/18/66	NA	L. frontal
XXXIII	XIII/18/66	NA	R. postfrontal
XXXIII	XIII/18/66	NA	L. postfrontal
XXXIII	XIII/18/66	NA	R. postorbital
XXXIII	XIII/18/66	NA	L. postorbital
XXXIII	XIII/18/66	NA	R. supratemporal
XXXIII	XIII/18/66	NA	L. supratemporal
XXXIII	XIII/18/66	NA	R. parietal
XXXIII	XIII/18/66	NA	L. parietal
XXXIII	XIII/18/66	NA	R. squamosal
XXXIII	XIII/18/66	NA	L. squamosal
XXXIII	XIII/18/66	NA	R. postparietal
XXXIII	XIII/18/66	NA	L. postparietal
XXXIII	XIII/18/66	NA	R. tabular
XXXIII	XIII/18/66	NA	L. tabular
XXXIII	XIII/18/66	NA	R. exoccipital
XXXIII	XIII/18/66	NA	L. exoccipital
XXXIII	XIII/18/66	NA	R. quadratojugal
XXXIII	XIII/18/66	NA	L. quadratojugal
XXXIII	XIII/18/66	NA	R. quadrate
XXXIII	XIII/18/66	NA	L. quadrate
XXXIII	XIII/18/66	NA	R. vomer
XXXIII	XIII/18/66	NA	L. vomer
XXXIII	XIII/18/66	NA	R. palatine
XXXIII	XIII/18/66	NA	L. palatine
XXXIII	XIII/18/66	NA	R. ectopterygoid
XXXIII	XIII/18/66	NA	L. ectopterygoid
XXXIII	XIII/18/66	NA	R. pterygoid
XXXIII	XIII/18/66	NA	L. pterygoid
XXXIII	XIII/18/66	NA	Parasphenoid
XXXIII	XIII/18/66	NA	R. stapes
XXXIII	XIII/18/66	NA	L. stapes
XXXIII	XIII/18/66	NA	R. epipterygoid
XXXIII	XIII/18/66	NA	L. epipterygoid
XXXIII	XIII/18/66	NA	L. maxilla
XXXIII	XIII/18/66	NA	R. nasal
XXXIII	XIII/18/66	NA	L. nasal
XXXIII	XIII/18/66	NA	R. prefrontal
XXXIII	XIII/18/66	NA	L. prefrontal
XXXIII	XIII/18/66	NA	L. lacrimal
XXXIII	XIII/18/66	NA	R. jugal
XXXIII	XIII/18/66	NA	L. jugal
XXXIII	XIII/18/66	NA	R. frontal
XXXIII	XIII/18/66	NA	L. frontal
XXXIII	XIII/18/66	NA	R. postfrontal
XXXIII	XIII/18/66	NA	L. postfrontal
XXXIII	XIII/18/66	NA	R. postorbital
XXXIII	XIII/18/66	NA	L. postorbital
XXXIII	XIII/18/66	NA	R. supratemporal
XXXIII	XIII/18/66	NA	L. supratemporal
XXXIII	XIII/18/66	NA	R. parietal
XXXIII	XIII/18/66	NA	L. parietal
XXXIII	XIII/18/66	NA	R. squamosal
XXXIII	XIII/18/66	NA	L. squamosal
XXXIII	XIII/18/66	NA	R. postparietal
XXXIII	XIII/18/66	NA	L. postparietal
XXXIII	XIII/18/66	NA	R. tabular
XXXIII	XIII/18/66	NA	L. tabular
XXXIII	XIII/18/66	NA	R. exoccipital
XXXIII	XIII/18/66	NA	L. exoccipital
XXXIII	XIII/18/66	NA	R. quadratojugal
XXXIII	XIII/18/66	NA	L. quadratojugal
XXXIII	XIII/18/66	NA	R. quadrate
XXXIII	XIII/18/66	NA	L. quadrate
XXXIII	XIII/18/66	NA	R. vomer
XXXIII	XIII/18/66	NA	L. vomer
XXXIII	XIII/18/66	NA	R. palatine
XXXIII	XIII/18/66	NA	L. palatine
XXXIII	XIII/18/66	NA	R. ectopterygoid
XXXIII	XIII/18/66	NA	L. ectopterygoid
XXXIII	XIII/18/66	NA	R. pterygoid
XXXIII	XIII/18/66	NA	L. pterygoid
XXXIII	XIII/18/66	NA	Parasphenoid
XXXIII	XIII/18/66	NA	R. stapes
XXXIII	XIII/18/66	NA	L. stapes
XXXIII	XIII/18/66	NA	R. epipterygoid
XXXIII	XIII/18/66	NA	L. epipterygoid
XXXIII	XIII/18/66	mandible	NA
XXXIII	XIII/18/66	NA	L. dentary
XXXIII	XIII/18/66	NA	L. coronoid 1
XXXIII	XIII/18/66	NA	L. coronoid 2
XXXIII	XIII/18/66	NA	L. coronoid 3
XXXIII	XIII/18/66	NA	L. splenial
XXXIII	XIII/18/66	NA	L. postsplenial
XXXIII	XIII/18/66	NA	L. angular
XXXIII	XIII/18/66	NA	L. surangular
XXXIII	XIII/18/66	NA	L. prearticular
XXXIII	XIII/18/66	NA	L. articular
XXXIII	XIII/18/66	mandible	NA
XXXIII	XIII/18/66	NA	R. dentary
XXXIII	XIII/18/66	NA	R. coronoid 1
XXXIII	XIII/18/66	NA	R. coronoid 2
XXXIII	XIII/18/66	NA	R. coronoid 3
XXXIII	XIII/18/66	NA	R. splenial
XXXIII	XIII/18/66	NA	R. postsplenial
XXXIII	XIII/18/66	NA	R. angular
XXXIII	XIII/18/66	NA	R. surangular
XXXIII	XIII/18/66	NA	R. prearticular
XXXIII	XIII/18/66	NA	R. articular
XXXIV	XIII/38/65	skull	NA
XXXIV	XIII/38/65	NA	R. maxilla
XXXIV	XIII/38/65	NA	L. maxilla
XXXIV	XIII/38/65	NA	R. nasal
XXXIV	XIII/38/65	NA	L. nasal
XXXIV	XIII/38/65	NA	R. prefrontal
XXXIV	XIII/38/65	NA	L. prefrontal
XXXIV	XIII/38/65	NA	R. lacrimal
XXXIV	XIII/38/65	NA	L. lacrimal
XXXIV	XIII/38/65	NA	R. jugal
XXXIV	XIII/38/65	NA	L. jugal
XXXIV	XIII/38/65	NA	R. frontal
XXXIV	XIII/38/65	NA	L. frontal
XXXIV	XIII/38/65	NA	R. postfrontal
XXXIV	XIII/38/65	NA	L. postfrontal
XXXIV	XIII/38/65	NA	R. postorbital
XXXIV	XIII/38/65	NA	L. postorbital
XXXIV	XIII/38/65	NA	R. supratemporal
XXXIV	XIII/38/65	NA	L. supratemporal
XXXIV	XIII/38/65	NA	R. parietal
XXXIV	XIII/38/65	NA	L. parietal
XXXIV	XIII/38/65	NA	R. squamosal
XXXIV	XIII/38/65	NA	L. squamosal
XXXIV	XIII/38/65	NA	R. postparietal
XXXIV	XIII/38/65	NA	L. postparietal
XXXIV	XIII/38/65	NA	R. tabular
XXXIV	XIII/38/65	NA	L. tabular
XXXIV	XIII/38/65	NA	R. exoccipital
XXXIV	XIII/38/65	NA	L. exoccipital
XXXIV	XIII/38/65	NA	R. quadratojugal
XXXIV	XIII/38/65	NA	L. quadratojugal
XXXIV	XIII/38/65	NA	R. quadrate
XXXIV	XIII/38/65	NA	L. quadrate
XXXIV	XIII/38/65	NA	R. vomer
XXXIV	XIII/38/65	NA	L. vomer
XXXIV	XIII/38/65	NA	R. palatine
XXXIV	XIII/38/65	NA	L. palatine
XXXIV	XIII/38/65	NA	R. ectopterygoid
XXXIV	XIII/38/65	NA	L. ectopterygoid
XXXIV	XIII/38/65	NA	R. pterygoid
XXXIV	XIII/38/65	NA	L. pterygoid
XXXIV	XIII/38/65	NA	Parasphenoid
XXXIV	XIII/38/65	NA	R. stapes
XXXIV	XIII/38/65	NA	L. stapes
XXXIV	XIII/38/65	NA	R. epipterygoid
XXXIV	XIII/38/65	NA	L. epipterygoid
XXXIV	XIII/38/65	NA	L. maxilla
XXXIV	XIII/38/65	NA	R. nasal
XXXIV	XIII/38/65	NA	L. nasal
XXXIV	XIII/38/65	NA	R. prefrontal
XXXIV	XIII/38/65	NA	L. prefrontal
XXXIV	XIII/38/65	NA	L. lacrimal
XXXIV	XIII/38/65	NA	R. jugal
XXXIV	XIII/38/65	NA	L. jugal
XXXIV	XIII/38/65	NA	R. frontal
XXXIV	XIII/38/65	NA	L. frontal
XXXIV	XIII/38/65	NA	R. postfrontal
XXXIV	XIII/38/65	NA	L. postfrontal
XXXIV	XIII/38/65	NA	R. postorbital
XXXIV	XIII/38/65	NA	L. postorbital
XXXIV	XIII/38/65	NA	R. supratemporal
XXXIV	XIII/38/65	NA	L. supratemporal
XXXIV	XIII/38/65	NA	R. parietal
XXXIV	XIII/38/65	NA	L. parietal
XXXIV	XIII/38/65	NA	R. squamosal
XXXIV	XIII/38/65	NA	L. squamosal
XXXIV	XIII/38/65	NA	R. postparietal
XXXIV	XIII/38/65	NA	L. postparietal
XXXIV	XIII/38/65	NA	R. tabular
XXXIV	XIII/38/65	NA	L. tabular
XXXIV	XIII/38/65	NA	R. exoccipital
XXXIV	XIII/38/65	NA	L. exoccipital
XXXIV	XIII/38/65	NA	R. quadratojugal
XXXIV	XIII/38/65	NA	L. quadratojugal
XXXIV	XIII/38/65	NA	R. quadrate
XXXIV	XIII/38/65	NA	L. quadrate
XXXIV	XIII/38/65	NA	R. vomer
XXXIV	XIII/38/65	NA	L. vomer
XXXIV	XIII/38/65	NA	R. palatine
XXXIV	XIII/38/65	NA	L. palatine
XXXIV	XIII/38/65	NA	R. ectopterygoid
XXXIV	XIII/38/65	NA	L. ectopterygoid
XXXIV	XIII/38/65	NA	R. pterygoid
XXXIV	XIII/38/65	NA	L. pterygoid
XXXIV	XIII/38/65	NA	Parasphenoid
XXXIV	XIII/38/65	NA	R. stapes
XXXIV	XIII/38/65	NA	L. stapes
XXXIV	XIII/38/65	NA	R. epipterygoid
XXXIV	XIII/38/65	NA	L. epipterygoid
XXXIV	XIII/38/65	mandible	NA
XXXIV	XIII/38/65	NA	L. dentary
XXXIV	XIII/38/65	NA	L. coronoid 1
XXXIV	XIII/38/65	NA	L. coronoid 2
XXXIV	XIII/38/65	NA	L. coronoid 3
XXXIV	XIII/38/65	NA	L. splenial
XXXIV	XIII/38/65	NA	L. postsplenial
XXXIV	XIII/38/65	NA	L. angular
XXXIV	XIII/38/65	NA	L. surangular
XXXIV	XIII/38/65	NA	L. prearticular
XXXIV	XIII/38/65	NA	L. articular
XXXIV	XIII/38/65	mandible	NA
XXXIV	XIII/38/65	NA	R. dentary
XXXIV	XIII/38/65	NA	R. coronoid 1
XXXIV	XIII/38/65	NA	R. coronoid 2
XXXIV	XIII/38/65	NA	R. coronoid 3
XXXIV	XIII/38/65	NA	R. splenial
XXXIV	XIII/38/65	NA	R. postsplenial
XXXIV	XIII/38/65	NA	R. angular
XXXIV	XIII/38/65	NA	R. surangular
XXXIV	XIII/38/65	NA	R. prearticular
XXXIV	XIII/38/65	NA	R. articular
XXXIV	XIII/38/65	atlas	atlas
XXXIV	XIII/38/65	intercentrum	intercentrum
XXXIV	XIII/38/65	intercentrum	intercentrum
XXXIV	XIII/38/65	intercentrum	intercentrum
XXXIV	XIII/38/65	intercentrum	intercentrum
XXXIV	XIII/38/65	intercentrum	intercentrum
XXXIV	XIII/38/65	intercentrum	intercentrum
XXXIV	XIII/38/65	intercentrum	intercentrum
XXXIV	XIII/38/65	intercentrum	intercentrum
XXXIV	XIII/38/65	intercentrum	intercentrum
XXXIV	XIII/38/65	intercentrum	intercentrum
XXXIV	XIII/38/65	intercentrum	intercentrum
XXXIV	XIII/38/65	intercentrum	intercentrum
XXXIV	XIII/38/65	intercentrum	intercentrum
XXXIV	XIII/38/65	intercentrum	intercentrum
XXXIV	XIII/38/65	intercentrum	intercentrum
XXXIV	XIII/38/65	intercentrum	intercentrum
XXXIV	XIII/38/65	intercentrum	intercentrum
XXXIV	XIII/38/65	intercentrum	intercentrum
XXXIV	XIII/38/65	intercentrum	intercentrum
XXXIV	XIII/38/65	intercentrum	intercentrum
XXXIV	XIII/38/65	intercentrum	intercentrum
XXXIV	XIII/38/65	neural arch	neural arch
XXXIV	XIII/38/65	neural arch	neural arch
XXXIV	XIII/38/65	neural arch	neural arch
XXXIV	XIII/38/65	neural arch	neural arch
XXXIV	XIII/38/65	neural arch	neural arch
XXXIV	XIII/38/65	neural arch	neural arch
XXXIV	XIII/38/65	neural arch	neural arch
XXXIV	XIII/38/65	neural arch	neural arch
XXXIV	XIII/38/65	neural arch	neural arch
XXXIV	XIII/38/65	neural arch	neural arch
XXXIV	XIII/38/65	neural arch	neural arch
XXXIV	XIII/38/65	neural arch	neural arch
XXXIV	XIII/38/65	neural arch	neural arch
XXXIV	XIII/38/65	neural arch	neural arch
XXXIV	XIII/38/65	neural arch	neural arch
XXXIV	XIII/38/65	neural arch	neural arch
XXXIV	XIII/38/65	neural arch	neural arch
XXXIV	XIII/38/65	neural arch	neural arch
XXXIV	XIII/38/65	neural arch	neural arch
XXXIV	XIII/38/65	neural arch	neural arch
XXXIV	XIII/38/65	neural arch	neural arch
XXXIV	XIII/38/65	neural arch	neural arch
XXXIV	XIII/38/65	neural arch	neural arch
XXXIV	XIII/38/65	neural arch	neural arch
XXXIV	XIII/38/65	neural arch	neural arch
XXXIV	XIII/38/65	neural arch	neural arch
XXXIV	XIII/38/65	neural arch	neural arch
XXXIV	XIII/38/65	neural arch	neural arch
XXXIV	XIII/38/65	neural arch	neural arch
XXXIV	XIII/38/65	neural arch	neural arch
XXXIV	XIII/38/65	neural arch	neural arch
XXXIV	XIII/38/65	neural arch	neural arch
XXXIV	XIII/38/65	neural arch	neural arch
XXXIV	XIII/38/65	neural arch	neural arch
XXXIV	XIII/38/65	neural arch	neural arch
XXXIV	XIII/38/65	neural arch	neural arch
XXXIV	XIII/38/65	rib	rib
XXXIV	XIII/38/65	rib	rib
XXXIV	XIII/38/65	rib	rib
XXXIV	XIII/38/65	rib	rib
XXXIV	XIII/38/65	rib	rib
XXXIV	XIII/38/65	rib	rib
XXXIV	XIII/38/65	rib	rib
XXXIV	XIII/38/65	rib	rib
XXXIV	XIII/38/65	rib	rib
XXXIV	XIII/38/65	rib	rib
XXXIV	XIII/38/65	rib	rib
XXXIV	XIII/38/65	rib	rib
XXXIV	XIII/38/65	rib	rib
XXXIV	XIII/38/65	rib	rib
XXXIV	XIII/38/65	rib	rib
XXXIV	XIII/38/65	rib	rib
XXXIV	XIII/38/65	skull	NA
XXXIV	XIII/38/65	NA	R. premaxilla
XXXIV	XIII/38/65	NA	L. premaxilla
XXXIV	XIII/38/65	NA	R. maxilla
XXXIV	XIII/38/65	NA	L. maxilla
XXXIV	XIII/38/65	NA	R. nasal
XXXIV	XIII/38/65	NA	L. nasal
XXXIV	XIII/38/65	NA	R. prefrontal
XXXIV	XIII/38/65	NA	L. prefrontal
XXXIV	XIII/38/65	NA	R. lacrimal
XXXIV	XIII/38/65	NA	L. lacrimal
XXXIV	XIII/38/65	NA	R. jugal
XXXIV	XIII/38/65	NA	L. jugal
XXXIV	XIII/38/65	NA	R. frontal
XXXIV	XIII/38/65	NA	L. frontal
XXXIV	XIII/38/65	NA	R. postfrontal
XXXIV	XIII/38/65	NA	L. postfrontal
XXXIV	XIII/38/65	NA	R. postorbital
XXXIV	XIII/38/65	NA	L. postorbital
XXXIV	XIII/38/65	NA	R. supratemporal
XXXIV	XIII/38/65	NA	L. supratemporal
XXXIV	XIII/38/65	NA	R. parietal
XXXIV	XIII/38/65	NA	L. parietal
XXXIV	XIII/38/65	NA	R. squamosal
XXXIV	XIII/38/65	NA	L. squamosal
XXXIV	XIII/38/65	NA	R. postparietal
XXXIV	XIII/38/65	NA	L. postparietal
XXXIV	XIII/38/65	NA	R. tabular
XXXIV	XIII/38/65	NA	L. tabular
XXXIV	XIII/38/65	NA	R. exoccipital
XXXIV	XIII/38/65	NA	L. exoccipital
XXXIV	XIII/38/65	NA	R. quadratojugal
XXXIV	XIII/38/65	NA	L. quadratojugal
XXXIV	XIII/38/65	NA	R. quadrate
XXXIV	XIII/38/65	NA	L. quadrate
XXXIV	XIII/38/65	NA	R. vomer
XXXIV	XIII/38/65	NA	L. vomer
XXXIV	XIII/38/65	NA	R. palatine
XXXIV	XIII/38/65	NA	L. palatine
XXXIV	XIII/38/65	NA	R. ectopterygoid
XXXIV	XIII/38/65	NA	L. ectopterygoid
XXXIV	XIII/38/65	NA	R. pterygoid
XXXIV	XIII/38/65	NA	L. pterygoid
XXXIV	XIII/38/65	NA	Parasphenoid
XXXIV	XIII/38/65	NA	R. stapes
XXXIV	XIII/38/65	NA	L. stapes
XXXIV	XIII/38/65	NA	R. epipterygoid
XXXIV	XIII/38/65	NA	L. epipterygoid
XXXIV	XIII/38/65	NA	L. maxilla
XXXIV	XIII/38/65	NA	R. nasal
XXXIV	XIII/38/65	NA	L. nasal
XXXIV	XIII/38/65	NA	R. prefrontal
XXXIV	XIII/38/65	NA	L. prefrontal
XXXIV	XIII/38/65	NA	L. lacrimal
XXXIV	XIII/38/65	NA	R. jugal
XXXIV	XIII/38/65	NA	L. jugal
XXXIV	XIII/38/65	NA	R. frontal
XXXIV	XIII/38/65	NA	L. frontal
XXXIV	XIII/38/65	NA	R. postfrontal
XXXIV	XIII/38/65	NA	L. postfrontal
XXXIV	XIII/38/65	NA	R. postorbital
XXXIV	XIII/38/65	NA	L. postorbital
XXXIV	XIII/38/65	NA	R. supratemporal
XXXIV	XIII/38/65	NA	L. supratemporal
XXXIV	XIII/38/65	NA	R. parietal
XXXIV	XIII/38/65	NA	L. parietal
XXXIV	XIII/38/65	NA	R. squamosal
XXXIV	XIII/38/65	NA	L. squamosal
XXXIV	XIII/38/65	NA	R. postparietal
XXXIV	XIII/38/65	NA	L. postparietal
XXXIV	XIII/38/65	NA	R. tabular
XXXIV	XIII/38/65	NA	L. tabular
XXXIV	XIII/38/65	NA	R. exoccipital
XXXIV	XIII/38/65	NA	L. exoccipital
XXXIV	XIII/38/65	NA	R. quadratojugal
XXXIV	XIII/38/65	NA	L. quadratojugal
XXXIV	XIII/38/65	NA	R. quadrate
XXXIV	XIII/38/65	NA	L. quadrate
XXXIV	XIII/38/65	NA	R. vomer
XXXIV	XIII/38/65	NA	L. vomer
XXXIV	XIII/38/65	NA	R. palatine
XXXIV	XIII/38/65	NA	L. palatine
XXXIV	XIII/38/65	NA	R. ectopterygoid
XXXIV	XIII/38/65	NA	L. ectopterygoid
XXXIV	XIII/38/65	NA	R. pterygoid
XXXIV	XIII/38/65	NA	L. pterygoid
XXXIV	XIII/38/65	NA	Parasphenoid
XXXIV	XIII/38/65	NA	R. stapes
XXXIV	XIII/38/65	NA	L. stapes
XXXIV	XIII/38/65	NA	R. epipterygoid
XXXIV	XIII/38/65	NA	L. epipterygoid
XXXIV	XIII/38/65	mandible	NA
XXXIV	XIII/38/65	NA	L. dentary
XXXIV	XIII/38/65	NA	L. coronoid 1
XXXIV	XIII/38/65	NA	L. coronoid 2
XXXIV	XIII/38/65	NA	L. coronoid 3
XXXIV	XIII/38/65	NA	L. splenial
XXXIV	XIII/38/65	NA	L. postsplenial
XXXIV	XIII/38/65	NA	L. angular
XXXIV	XIII/38/65	NA	L. surangular
XXXIV	XIII/38/65	NA	L. prearticular
XXXIV	XIII/38/65	NA	L. articular
XXXIV	XIII/38/65	mandible	NA
XXXIV	XIII/38/65	NA	R. dentary
XXXIV	XIII/38/65	NA	R. coronoid 1
XXXIV	XIII/38/65	NA	R. coronoid 2
XXXIV	XIII/38/65	NA	R. coronoid 3
XXXIV	XIII/38/65	NA	R. splenial
XXXIV	XIII/38/65	NA	R. postsplenial
XXXIV	XIII/38/65	NA	R. angular
XXXIV	XIII/38/65	NA	R. surangular
XXXIV	XIII/38/65	NA	R. prearticular
XXXIV	XIII/38/65	NA	R. articular
XXXIV	XIII/38/65	interclavicle	interclavicle
XXXIV	XIII/38/65	clavicle	R. clavicle
XXXIV	XIII/38/65	clavicle	L. clavicle
XXXIV	XIII/38/65	skull	NA
XXXIV	XIII/38/65	NA	R. premaxilla
XXXIV	XIII/38/65	NA	L. premaxilla
XXXIV	XIII/38/65	NA	R. maxilla
XXXIV	XIII/38/65	NA	L. maxilla
XXXIV	XIII/38/65	NA	R. nasal
XXXIV	XIII/38/65	NA	L. nasal
XXXIV	XIII/38/65	NA	R. prefrontal
XXXIV	XIII/38/65	NA	L. prefrontal
XXXIV	XIII/38/65	NA	R. lacrimal
XXXIV	XIII/38/65	NA	L. lacrimal
XXXIV	XIII/38/65	NA	R. jugal
XXXIV	XIII/38/65	NA	L. jugal
XXXIV	XIII/38/65	NA	R. frontal
XXXIV	XIII/38/65	NA	L. frontal
XXXIV	XIII/38/65	NA	R. postfrontal
XXXIV	XIII/38/65	NA	L. postfrontal
XXXIV	XIII/38/65	NA	R. postorbital
XXXIV	XIII/38/65	NA	L. postorbital
XXXIV	XIII/38/65	NA	R. supratemporal
XXXIV	XIII/38/65	NA	L. supratemporal
XXXIV	XIII/38/65	NA	R. parietal
XXXIV	XIII/38/65	NA	L. parietal
XXXIV	XIII/38/65	NA	R. squamosal
XXXIV	XIII/38/65	NA	L. squamosal
XXXIV	XIII/38/65	NA	R. postparietal
XXXIV	XIII/38/65	NA	L. postparietal
XXXIV	XIII/38/65	NA	R. tabular
XXXIV	XIII/38/65	NA	L. tabular
XXXIV	XIII/38/65	NA	R. exoccipital
XXXIV	XIII/38/65	NA	L. exoccipital
XXXIV	XIII/38/65	NA	R. quadratojugal
XXXIV	XIII/38/65	NA	L. quadratojugal
XXXIV	XIII/38/65	NA	R. quadrate
XXXIV	XIII/38/65	NA	L. quadrate
XXXIV	XIII/38/65	NA	R. vomer
XXXIV	XIII/38/65	NA	L. vomer
XXXIV	XIII/38/65	NA	R. palatine
XXXIV	XIII/38/65	NA	L. palatine
XXXIV	XIII/38/65	NA	R. ectopterygoid
XXXIV	XIII/38/65	NA	L. ectopterygoid
XXXIV	XIII/38/65	NA	R. pterygoid
XXXIV	XIII/38/65	NA	L. pterygoid
XXXIV	XIII/38/65	NA	Parasphenoid
XXXIV	XIII/38/65	NA	R. stapes
XXXIV	XIII/38/65	NA	L. stapes
XXXIV	XIII/38/65	NA	R. epipterygoid
XXXIV	XIII/38/65	NA	L. epipterygoid
XXXIV	XIII/38/65	NA	L. maxilla
XXXIV	XIII/38/65	NA	R. nasal
XXXIV	XIII/38/65	NA	L. nasal
XXXIV	XIII/38/65	NA	R. prefrontal
XXXIV	XIII/38/65	NA	L. prefrontal
XXXIV	XIII/38/65	NA	L. lacrimal
XXXIV	XIII/38/65	NA	R. jugal
XXXIV	XIII/38/65	NA	L. jugal
XXXIV	XIII/38/65	NA	R. frontal
XXXIV	XIII/38/65	NA	L. frontal
XXXIV	XIII/38/65	NA	R. postfrontal
XXXIV	XIII/38/65	NA	L. postfrontal
XXXIV	XIII/38/65	NA	R. postorbital
XXXIV	XIII/38/65	NA	L. postorbital
XXXIV	XIII/38/65	NA	R. supratemporal
XXXIV	XIII/38/65	NA	L. supratemporal
XXXIV	XIII/38/65	NA	R. parietal
XXXIV	XIII/38/65	NA	L. parietal
XXXIV	XIII/38/65	NA	R. squamosal
XXXIV	XIII/38/65	NA	L. squamosal
XXXIV	XIII/38/65	NA	R. postparietal
XXXIV	XIII/38/65	NA	L. postparietal
XXXIV	XIII/38/65	NA	R. tabular
XXXIV	XIII/38/65	NA	L. tabular
XXXIV	XIII/38/65	NA	R. exoccipital
XXXIV	XIII/38/65	NA	L. exoccipital
XXXIV	XIII/38/65	NA	R. quadratojugal
XXXIV	XIII/38/65	NA	L. quadratojugal
XXXIV	XIII/38/65	NA	R. quadrate
XXXIV	XIII/38/65	NA	L. quadrate
XXXIV	XIII/38/65	NA	R. vomer
XXXIV	XIII/38/65	NA	L. vomer
XXXIV	XIII/38/65	NA	R. palatine
XXXIV	XIII/38/65	NA	L. palatine
XXXIV	XIII/38/65	NA	R. ectopterygoid
XXXIV	XIII/38/65	NA	L. ectopterygoid
XXXIV	XIII/38/65	NA	R. pterygoid
XXXIV	XIII/38/65	NA	L. pterygoid
XXXIV	XIII/38/65	NA	Parasphenoid
XXXIV	XIII/38/65	NA	R. stapes
XXXIV	XIII/38/65	NA	L. stapes
XXXIV	XIII/38/65	NA	R. epipterygoid
XXXIV	XIII/38/65	NA	L. epipterygoid
XXXIV	XIII/38/65	mandible	NA
XXXIV	XIII/38/65	NA	L. dentary
XXXIV	XIII/38/65	NA	L. coronoid 1
XXXIV	XIII/38/65	NA	L. coronoid 2
XXXIV	XIII/38/65	NA	L. coronoid 3
XXXIV	XIII/38/65	NA	L. splenial
XXXIV	XIII/38/65	NA	L. postsplenial
XXXIV	XIII/38/65	NA	L. angular
XXXIV	XIII/38/65	NA	L. surangular
XXXIV	XIII/38/65	NA	L. prearticular
XXXIV	XIII/38/65	NA	L. articular
XXXIV	XIII/38/65	mandible	NA
XXXIV	XIII/38/65	NA	R. dentary
XXXIV	XIII/38/65	NA	R. coronoid 1
XXXIV	XIII/38/65	NA	R. coronoid 2
XXXIV	XIII/38/65	NA	R. coronoid 3
XXXIV	XIII/38/65	NA	R. splenial
XXXIV	XIII/38/65	NA	R. postsplenial
XXXIV	XIII/38/65	NA	R. angular
XXXIV	XIII/38/65	NA	R. surangular
XXXIV	XIII/38/65	NA	R. prearticular
XXXIV	XIII/38/65	NA	R. articular
XXXIV	XIII/38/65	atlas	atlas
XXXIV	XIII/38/65	intercentrum	intercentrum
XXXIV	XIII/38/65	intercentrum	intercentrum
XXXIV	XIII/38/65	intercentrum	intercentrum
XXXIV	XIII/38/65	intercentrum	intercentrum
XXXIV	XIII/38/65	intercentrum	intercentrum
XXXIV	XIII/38/65	interclavicle	interclavicle
XXXIV	XIII/38/65	clavicle	R. clavicle
XXXIV	XIII/38/65	clavicle	L. clavicle
