# Supplementary material for: A new metoposaurid (Temnospondyli) bonebed from the lower Popo Agie Formation (Carnian, Triassic) and an assessment of skeletal sorting
Source: PLoS One. 2025 Apr 2;20(4):e0317325. doi: 10.1371/journal.pone.0317325 (PMC11964259; doi:10.1371/journal.pone.0317325)
Supplement: S2 File — (TXT) [file pone.0317325.s005.txt]

######METOPOSAURID TAPHONOMY######

library(circular)
library(plyr)
library(Ternary)
library(tidyr)
library(CircMLE)
library(ggplot2)
library(dplyr)
library(RColorBrewer)

setwd("~/mydirectory/")

# pull data for azimuth and skeletal sorting for NK bonebed
data <- read.csv("S1 Table.csv")
# pull data for skeletal sorting of EP bonebed
data2 <- read.csv("S2 Table.csv")
# pull data for skeletal sorting of Site XIII bonebed
data3 <- read.csv("S3 Table.csv")

#####AZIMUTH ANALYSIS#####

azi <- na.omit(data$angle.dev.from.N)

azi.NK <- subset(data[ which(data$Locality=='Nobby Knob'
                               & data$angle.dev.from.N > 0), ], 
                 select=c(preplab.number, angle.dev.from.N ))
azi.NK <- as.numeric(azi.NK$angle.dev.from.N)

rad2deg <- function(rad) {
  (rad * 180) / (pi)
  }
deg2rad <- function(deg) {
  (deg * pi) / (180)
  }

rad.NK <- deg2rad(azi.NK)
as.circular(rad.NK)

# clean data so no values >pi are used
half.NK <- ifelse(rad.NK >= pi, rad.NK - pi, rad.NK)

# append values with pi added to mirror azimuths
# this is ignorant of whether one end trends up or down stream
whole.NK <- append(half.NK, half.NK+pi, after = length(half.NK))

# plot mirrored azimuths
NK.circ <- circular(whole.NK, type = 'directions', units = 'radians', template = 'geographics', rotation = 'clock')
circular::rose.diag(NK.circ, pch = 16, cex = 1, axes = T, shrink = 1, col=8, 
                    prop = 2.5, bins=18, upper=T, ticks=T)

# statistical tests for distribution around a circle: Landler et al., 2019
rayleigh.test(NK.circ)

HR_test(NK.circ, original = F, iter = 10000)

pycke_test(NK.circ, iter = 10000)

#####SKELETAL SORTING#####

# calculate MNI and solve for relative completeness
# set up vectors of expected skeletal elements
exp.atomized <- c("R. premaxilla", "L. premaxilla", "R. maxilla", "L. maxilla", 
                  "R. nasal", "L. nasal", "R. prefrontal","L. prefrontal", 
                  "R. frontal", "L. frontal", "R. postfrontal", "L. postfrontal", 
                  "R. jugal", "L. jugal", "R. lacrimal", "L. lacrimal", 
                  "R. septomaxilla", "L. septomaxilla", "R. postorbital", 
                  "L. postorbital", "R. supratemporal", "L. supratemporal", 
                  "R. squamosal", "L. squamosal","R. parietal", "L. parietal", 
                  "R. postparietal","L. postparietal", "R. tabular",
                  "L. tabular", "R. quadratojugal", "L. quadratojugal", 
                  "R. pterygoid","L. pterygoid", "R. quadrate", "L. quadrate", 
                  "R. stapes", "L. stapes", "R. epipterygoid", "L. epipterygoid",
                  "R. palatine", "L. palatine", "R. vomer", "L. vomer", 
                  "R. ectopterygoid", "L. ectopterygoid", "Parasphenoid",
                  "R. exoccipital", "L. exoccipital", "R. dentary","L. dentary",
                  "R. splenial","L. splenial","R. postsplenial",
                  "L. postsplenial","R. coronoid 1", "L. coronoid 1",
                  "R. coronoid 2","L. coronoid 2","R. coronoid 3", 
                  "L. coronoid 3", "R. angular", "L. angular","R. surangular", 
                  "L. surangular", "R. prearticular", "L. prearticular", 
                  "R. articular", "L. articular", "atlas", "intercentrum", 
                  "neural arch", "rib", "hemal arch", "interclavicle", 
                  "R. clavicle", "L. clavicle", "R. scapula", "L. scapula",
                  "R. cleithrum", "L. cleithrum", "R. humerus", "L. humerus", 
                  "R. radius", "L. radius", "R. ulna", "L. ulna", "R. ilium",
                  "L. ilium", "R. ischium", "L. ischium", "R. femur", 
                  "L. femur", "R. tibia", "L. tibia", "R. fibula", "L. fibula",
                  "metapodial", "phalanx", "autopod indet")

f.atomized <- as.factor(exp.atomized)
all.atomized.table <- read.csv("exp.atomized.csv")

# creates vector to tabulate unique occurrences of a defined set of terms (bones)
# this is used to determine the MNI which then must be manually entered

anat.NK <- subset(data[which(data$Locality=='Nobby Knob'), ], 
                  select=c(granular.element))
anat.NK <- na.omit(anat.NK$granular.element)
Element <- anat.NK[anat.NK%in%exp.atomized]
NK <- as.data.frame(table(Element))
NK <- rename(NK, "Obs Freq" = "Freq")

# add missing rows to NK
d <- c("R. epipterygoid", "L. epipterygoid")
e <- c(0,0)
NKmissing <- cbind.data.frame(d, e)
colnames(NKmissing) <- c("Element", "Obs Freq")
NK <- rbind(NK, NKmissing)
NK["Locality"] <- "Nobby Knob"

# generate expected frequencies for NK
NK.standard <- all.atomized.table$number*19
NK.standard <- cbind.data.frame(all.atomized.table$granular.element, NK.standard)
colnames(NK.standard) <- c("Element", "Exp Freq")
NK.standard["Locality"] <- "Nobby Knob"

# counts for EP bonebed
anat.EP <- subset(data2[which(data2$Locality=='Elkins Place'), ], 
                   select=c(granular.element))
anat.EP <- na.omit(anat.EP$granular.element)
Element <- anat.EP[anat.EP%in%exp.atomized]
EP <- as.data.frame(table(Element))
EP <- rename(EP, "Obs Freq" = "Freq")

# add missing rows to EP
f <- c("R. ischium", "L. ulna", "L. ischium", "R. scapula", "R. humerus", 
       "L. radius", "autopod indet")
g <- c(0,0,0,0,0,0,0)
EPmissing <- cbind.data.frame(f, g)
colnames(EPmissing) <- c("Element", "Obs Freq")
EP <- rbind(EP, EPmissing)
EP["Locality"] <- "Elkins Place"

# generate expected frequencies for EP
EP.standard <- all.atomized.table$number*13
EP.standard <- cbind.data.frame(all.atomized.table$granular.element, EP.standard)
colnames(EP.standard) <- c("Element", "Exp Freq")
EP.standard["Locality"] <- "Elkins Place"

# counts for Site XIII bonebed
anat.S13 <- subset(data3[which(data3$Locality=='Site XIII'), ], 
                  select=c(granular.element))
anat.S13 <- na.omit(anat.S13$granular.element)
Element <- anat.S13[anat.S13%in%exp.atomized]
S13 <- as.data.frame(table(Element))
S13 <- rename(S13, "Obs Freq" = "Freq")

# add missing rows to S13
h <- c("R. septomaxilla", "L. septomaxilla", "phalanx", "R. scapula", "metapodial")
i <- c(0,0,0,0,0)
S13missing <- cbind.data.frame(h, i)
colnames(S13missing) <- c("Element", "Obs Freq")
S13 <- rbind(S13, S13missing)
S13["Locality"] <- "Site XIII"

# generate expected frequencies for S13
S13.standard <- all.atomized.table$number*20
S13.standard <- cbind.data.frame(all.atomized.table$granular.element, S13.standard)
colnames(S13.standard) <- c("Element", "Exp Freq")
S13.standard["Locality"] <- "Site XIII"

# combine dataframes
observed <- rbind(NK, EP, S13)
expected <- cbind(NK.standard, EP.standard, S13.standard)

# write.csv(observed, "~/mydirectory/observed.csv")
write.csv(observed, "~/R_Projects/DuboisProject/observed.csv")
# write.csv(expected, "~/mydirectory/expected.csv")
write.csv(expected, "~/R_Projects/DuboisProject/expected.csv")

# organize data and calculate proportion of elements from each bonebed outside R
# remove right and left distinction, sum l+r of each element and divide by total number expected
# name file combinedSorting.csv

sorting <- read.csv("combinedSorting.csv")
#sorting <- subset(sorting, select = c(Locality2, Element2, Voorhies, ObsFreq2, ExpFreq2))
#sorting <- na.omit(sorting)

# histograms of relative completeness
EP.order <- subset(sorting[which(sorting$Locality2=="Elkins Place"), ],
                   select=c(ObsFreqRL, ExpFreqRL, Element2, VoorhiesRL))
EP.order$Prop <- EP.order$ObsFreqRL/EP.order$ExpFreqRL

EP.order$Voorhies <- as.factor(EP.order$VoorhiesRL)

ggplot(EP.order, aes(fill=Voorhies, x= reorder(Element2, -Prop), y=Prop))+ 
  ggtitle("Elkins Place Bonebed")+ylim(0,1)+
  geom_bar(position="identity", color="black", stat="identity")+theme_bw()+
  theme(plot.title = element_text(hjust = 0.5), axis.text.x = element_text(size=8, angle=90))+
  labs(fill = "Voorhies group", x = "Skeletal Element", y = "Relative Completeness")+
  scale_fill_brewer(palette = "Greens") 

NK.order <- subset(sorting[which(sorting$Locality2=="Nobby Knob"), ],
                   select=c(ObsFreqRL, ExpFreqRL, Element2, VoorhiesRL))
NK.order$Prop <- NK.order$ObsFreqRL/NK.order$ExpFreqRL

NK.order$Voorhies <- as.factor(NK.order$VoorhiesRL)

ggplot(NK.order, aes(fill=Voorhies, x= reorder(Element2, -Prop), y=Prop))+ 
  ggtitle("Nobby Knob Bonebed")+ylim(0,1)+
  geom_bar(position="identity", color="black", stat="identity")+theme_bw()+
  theme(plot.title = element_text(hjust = 0.5), axis.text.x = element_text(size=8, angle=90))+
  labs(fill = "Voorhies group", x = "Skeletal Element", y = "Relative Completeness")+
  scale_fill_brewer(palette = "Greens")

S13.order <- subset(sorting[which(sorting$Locality2=="Site XIII"), ],
                   select=c(ObsFreqRL, ExpFreqRL, Element2, VoorhiesRL))
S13.order$Prop <- S13.order$ObsFreqRL/S13.order$ExpFreqRL

S13.order$Voorhies <- as.factor(S13.order$VoorhiesRL)

ggplot(S13.order, aes(fill=Voorhies, x= reorder(Element2, -Prop), y=Prop))+ 
  ggtitle("Site XIII")+ylim(0,1)+
  geom_bar(position="identity", color="black", stat="identity")+theme_bw()+
  theme(plot.title = element_text(hjust = 0.5), axis.text.x = element_text(size=8, angle=90))+
  labs(fill = "Voorhies group", x = "Skeletal Element", y = "Relative Completeness")+
  scale_fill_brewer(palette = "Greens") 

# histograms of relative completeness Lucas et al. 2010
EP.order <- subset(sorting[which(sorting$Locality2=="Elkins Place"), ],
                   select=c(ObsFreqLEA, ExpFreqLEA, Element2, VoorhiesLEA))
EP.order$Prop <- EP.order$ObsFreqLEA/EP.order$ExpFreqLEA

EP.order$Voorhies <- as.factor(EP.order$VoorhiesLEA)

ggplot(EP.order, aes(fill=Voorhies, x= reorder(Element2, -Prop), y=Prop))+ 
  ggtitle("Elkins Place Bonebed")+ylim(0,1)+
  geom_bar(position="identity", color="black", stat="identity")+theme_bw()+
  theme(plot.title = element_text(hjust = 0.5), axis.text.x = element_text(size=8, angle=90))+
  labs(fill = "Voorhies group", x = "Skeletal Element", y = "Relative Completeness")+
  scale_fill_brewer(palette = "Greens") 

NK.order <- subset(sorting[which(sorting$Locality2=="Nobby Knob"), ],
                   select=c(ObsFreqLEA, ExpFreqLEA, Element2, VoorhiesLEA))
NK.order$Prop <- NK.order$ObsFreqLEA/NK.order$ExpFreqLEA

NK.order$Voorhies <- as.factor(NK.order$VoorhiesLEA)

ggplot(NK.order, aes(fill=Voorhies, x= reorder(Element2, -Prop), y=Prop))+ 
  ggtitle("Nobby Knob Bonebed")+ylim(0,1)+
  geom_bar(position="identity", color="black", stat="identity")+theme_bw()+
  theme(plot.title = element_text(hjust = 0.5), axis.text.x = element_text(size=8, angle=90))+
  labs(fill = "Voorhies group", x = "Skeletal Element", y = "Relative Completeness")+
  scale_fill_brewer(palette = "Greens")

S13.order <- subset(sorting[which(sorting$Locality2=="Site XIII"), ],
                    select=c(ObsFreqLEA, ExpFreqLEA, Element2, VoorhiesLEA))
S13.order$Prop <- S13.order$ObsFreqLEA/S13.order$ExpFreqLEA

S13.order$Voorhies <- as.factor(S13.order$VoorhiesLEA)

ggplot(S13.order, aes(fill=Voorhies, x= reorder(Element2, -Prop), y=Prop))+ 
  ggtitle("Site XIII")+ylim(0,1)+
  geom_bar(position="identity", color="black", stat="identity")+theme_bw()+
  theme(plot.title = element_text(hjust = 0.5), axis.text.x = element_text(size=8, angle=90))+
  labs(fill = "Voorhies group", x = "Skeletal Element", y = "Relative Completeness")+
  scale_fill_brewer(palette = "Greens") 

# set up Voorhies groups and character vectors/tables

exp.skelements <- c("cranium", "mandible", "intercentrum", 
                    "neural arch", "rib", "hemal arch", "interclavicle", 
                    "clavicle", "scapula", "cleithrum", "humerus", 
                    "radius", "ulna", "ilium", "ischium", 
                    "femur", "tibia", "fibula", "autopod")
# number of skeletal elements estimated based on Sulej 2007 and Dutuit 1976
# could be more autopod bones, as many as 72 if 5 manual digits like M. krasiejowensis
# axial skeleton is uncertain esp. the tail
num.skelements <- c(1,2,40,94,60,36,1,2,2,2,2,2,2,2,2,2,2,2,68)

exp.skele <- data.frame(exp.skelements, num.skelements)

# right neural arch=1, left neural arch=1, complete = 2
# likewise for hemal arches in case any are disarticulated as in the EP bone bed

exp.v1 <- 60+60+2+40+94+36
exp.v2 <- 2+2+2+2+2+2+2
exp.v3 <- 2+2+1+2+1+2

tot.exp <- exp.v1+exp.v2+exp.v3

vec.exp <- 100*c(exp.v1/tot.exp, exp.v2/tot.exp, exp.v3/tot.exp)

# original Voorhies groups* all autopod elements = group I
vec.exp <- 100*c(sorting$ExpPropV[1:3])
vec.obs.NK <- 100*c(sorting$ObsPropV[1:3])
vec.obs.EP <- 100*c(sorting$ObsPropV[4:6])
vec.obs.S13 <- 100*c(sorting$ObsPropV[7:9])

# Rinehart and Lucas 2016 interpretation
vec2.exp <- 100*c(sorting$ExpPropRL[1:3])
vec2.obs.NK <- 100*c(sorting$ObsPropRL[1:3])
vec2.obs.EP <- 100*c(sorting$ObsPropRL[4:6])
vec2.obs.S13 <- 100*c(sorting$ObsPropRL[7:9])

# Lucas et al. 2010, 2016* all autopod elements = group I
vec3.exp <- 100*c(sorting$ExpPropLEA[1:3])
vec3.obs.NK <- 100*c(sorting$ObsPropLEA[1:3])
vec3.obs.EP <- 100*c(sorting$ObsPropLEA[4:6])
vec3.obs.S13 <- 100*c(sorting$ObsPropLEA[7:9])

# make ternary plot
TernaryPlot(point = 'up', atip = 'I', btip = 'II', ctip = 'III',
            alab = 'Voorhies I', blab = 'Voorhies II', clab = 'Voorhies III',
            grid.minor.lines = 0)

TernaryText(list(A = vec.exp, B = vec.obs.NK, C = vec.obs.EP, D = vec.obs.S13), 
            col = 'black', font = 2, pos = 3, labels = c('EXP','NK','EP', 'XIII'))
TernaryPoints(list(A = vec.exp, B = vec.obs.NK, C = vec.obs.EP, D = vec.obs.S13), 
              pch=19, cex=0.5, col='black')
TernaryText(list(A = vec2.exp, B = vec2.obs.NK, C = vec2.obs.EP, D = vec2.obs.S13), 
            col = 'red', font = 2, pos = 3, labels = c('EXP','NK','EP', 'XIII'))
TernaryPoints(list(A = vec2.exp, B = vec2.obs.NK, C = vec2.obs.EP, D = vec2.obs.S13), 
              pch=19, cex=0.5, col='red')
TernaryText(list(A = vec3.exp, B = vec3.obs.NK, C = vec3.obs.EP, D = vec3.obs.S13), 
            col = 'blue', font = 2, pos = 3, labels = c('EXP','NK','EP', 'XIII'))
TernaryPoints(list(A = vec3.exp, B = vec3.obs.NK, C = vec3.obs.EP, D = vec3.obs.S13), 
              pch=19, cex=0.5, col='blue')
